# Supplementary material for: Genome-Wide Transcriptome Analysis Reveals Extensive Alternative Splicing Events in the Protoscoleces of Echinococcus granulosus and Echinococcus multilocularis
Source: Front Microbiol. 2017 May 23;8:929. doi: 10.3389/fmicb.2017.00929 (PMC5440512; doi:10.3389/fmicb.2017.00929)
Supplement: Supplementary file 1 [file Table_1.XLSX]

## Sheet: Table S1
Table S1. List of primers used for RT-PCR validation.
Gene ID	Primer	Sequence 5'-3'	Amplicon 1	Amplicon 2
EG.3709 / EM.5257	Forward	CTCTACGTTTAATTTTGGTCGG	315 bp	553 bp
	Reverse	CAGGTAGCTGAACCAAGGACAC
EG.4660 / EM.3827	Forward	GGCATGAGGATCTTCGCAGA	286 bp	639 bp
	Reverse	CGAGAATACTGACGGGAGGC
EG.5622 / EM.2474	Forward	ACACTCTATCAAATGCGGCACC	639 bp	1060 bp
	Reverse	CCACTGGCGAGTAAGGGATA
EG.5720 / EM.2557	Forward	TTGTTCGCTCGTTGCTGGAA	400 bp	592 bp
	Reverse	GGCGTTATTTCGGTAGTTGC
EG.9768 / EM.6188	Forward	TGCGTGACACCCTTTACGATG	696 bp	914 bp
	Reverse	AGGCCAAATCAAGGGCTAACT
EG.8983 / EM.6048	Forward	TCGGTATTAGCGTGCGAGACG	583 bp	1231 bp
	Reverse	CCAAGACCACCTTGACCAGCA
EG.7075 / EM.1228	Forward	CACTGGGGATCGGGTACAAC	411 bp	624 bp
	Reverse	GGATTTAAGCTCCTCATCGTC
EG.583 / EM.6781	Forward	AAGGCTTGGGATTCTTTCGA	762 bp	944 bp
	Reverse	GCCATTCGCTCAGCCTTCT

## Sheet: Table S2
Table S2. Comprehensive information for E. granulosus genes and transcripts identified in this study.
Gene	Position				Transcripts		Reference	Expression-fpkm	KEGG Pathway						GO			Peptide ID	Length	multiloc2		tmhmm					signalp
	Chromosome	Start	End	Strand	#	Transcripts			Best hits	Identity	Score	E-value	Annotation	Pathway	Cellular Component	Molecular Function	Biological Process			Location	P-value	len	ExpAA	First60	PredHel	Topology	Start	End	P-value
EG.1	HG328391.1	64667	65194	.	1	EG.1.1|	_	1.65354
EG.10	HG328391.1	188249	188603	.	1	EG.10.1|	_	1.63538
EG.100	HG328391.1	894567	914229	+	4	EG.100.1|EG.100.2|EG.100.3|EG.100.4|	gene91	49.5112	ame:410003	22	139	7e-31	similar to CG11148-PA, isoform A			binding		EG.100|m.1	1050	nuclear	0.81	len=1049	ExpAA=0.00	First60=0.00	PredHel=0	Topology=o	_	_	_
EG.1000	HG328391.1	9157764	9159915	+	7	EG.1000.1|EG.1000.2|EG.1000.3|EG.1000.4|EG.1000.5|EG.1000.6|EG.1000.7|	gene959	77.2845										EG.1000|m.7	163	cytoplasmic	0.46	len=162	ExpAA=0.06	First60=0.00	PredHel=0	Topology=o	_	_	_
EG.10000	HG328419.1	449578	450137	.	1	EG.10000.1|	_	1.32558
EG.10001	HG328420.1	2589	3007	.	1	EG.10001.1|	_	1.50127
EG.10002	HG328420.1	3580	3786	.	1	EG.10002.1|	_	7.57758
EG.10003	HG328420.1	3862	8371	-	4	EG.10003.1|EG.10003.2|EG.10003.3|EG.10003.4|	_	9.19034
EG.10004	HG328420.1	67035	71128	+	1	EG.10004.1|	_	12.0426	smm:Smp_096920	53	140	5e-36	hypothetical protein					EG.10004|m.9	145	cytoplasmic	0.34	len=144	ExpAA=0.02	First60=0.00	PredHel=0	Topology=o	_	_	_
EG.10005	HG328420.1	63085	72255	-	6	EG.10005.1|EG.10005.2|EG.10005.3|EG.10005.4|EG.10005.5|EG.10005.6|	gene9546	3.28425	smm:Smp_067090	81	212	7e-69	DNA-directed RNA polymerase II ; K03017 DNA-directed RNA polymerase II subunit RPB9	|Genetic Information Processing; Replication and Repair; DNA repair and recombination proteins [BR:ko03400];|Genetic Information Processing; Transcription; RNA polymerase [PATH:ko03020-Map:ko03020];|Human Diseases; Neurodegenerative Diseases; Huntington's disease [PATH:ko05016-Map:ko05016];|Metabolism; Nucleotide Metabolism; Purine metabolism [PATH:ko00230-Map:ko00230];|Metabolism; Nucleotide Met…		binding|catalytic activity	cellular process|metabolic process	EG.10005|m.12	129	mitochondrial	0.6	len=128	ExpAA=0.00	First60=0.00	PredHel=0	Topology=i	_	_	_
EG.10006	HG328420.1	74480	78139	+	1	EG.10006.1|	gene9547	29.6682	smm:Smp_130980	76	407	1e-138	cyclin k			binding	biological regulation|cellular process|metabolic process|pigmentation	EG.10006|m.14	441	nuclear	0.4	len=440	ExpAA=0.49	First60=0.25	PredHel=0	Topology=o	_	_	_
EG.10007	HG328420.1	80500	85857	+	1	EG.10007.1|	gene9548	28.7968	smm:Smp_152300	23	70.1	8e-11	hypothetical protein					EG.10007|m.16	401	plasma membrane	0.56	len=400	ExpAA=91.94	First60=27.53	PredHel=4	Topology=i13-35o57-79i159-181o314-336i	_	_	_
EG.10008	HG328420.1	87631	90024	-	3	EG.10008.1|EG.10008.2|EG.10008.3|	gene9549	96.1993	smm:Smp_163580	82	333	1e-116	rab6		cell|cell part	binding|catalytic activity	biological regulation|cellular process|establishment of localization|localization|pigmentation	EG.10008|m.18	193	cytoplasmic	0.89	len=192	ExpAA=0.02	First60=0.02	PredHel=0	Topology=o	_	_	_
EG.10009	HG328420.1	92690	93033	-	1	EG.10009.1|	_	0
EG.1001	HG328391.1	9159919	9160338	-	1	EG.1001.1|	gene960	61.7467										EG.1001|m.20	140	cytoplasmic	0.83	len=139	ExpAA=0.00	First60=0.00	PredHel=0	Topology=o	_	_	_
EG.10010	HG328420.1	106422	108951	+	1	EG.10010.1|	_	17.7344	smm:Smp_124060	46	157	2e-45	SmVAL13; venom allergen-like (VAL) 13 protein		extracellular region			EG.10010|m.22	198	cytoplasmic	0.57	len=197	ExpAA=0.00	First60=0.00	PredHel=0	Topology=o	_	_	_
EG.10011	HG328420.1	118250	118528	-	1	EG.10011.1|	gene9552	37.307
EG.10012	HG328420.1	119965	122035	.	1	EG.10012.1|	_	2.29181
EG.10013	HG328420.1	122796	125351	+	1	EG.10013.1|	_	12.2062	smm:Smp_055440	24	133	9e-30	hypothetical protein					EG.10013|m.23	521	plasma membrane	0.65	len=520	ExpAA=23.02	First60=0.09	PredHel=1	Topology=o448-470i	1	17	0.912
EG.10014	HG328420.1	142008	148039	-	4	EG.10014.1|EG.10014.2|EG.10014.3|EG.10014.4|	_	41.4225
EG.10015	HG328420.1	148340	152157	+	1	EG.10015.1|	_	40.567	smm:Smp_086060	64	137	6e-40	hypothetical protein					EG.10015|m.25	122	cytoplasmic	0.89	len=121	ExpAA=0.04	First60=0.01	PredHel=0	Topology=o	_	_	_
EG.10016	HG328420.1	153276	175394	-	1	EG.10016.1|	_	29.4778	smm:Smp_105360	34	324	1e-89	notch		cell|cell part	binding	cellular process|developmental process	EG.10016|m.26	1301	plasma membrane	0.79	len=1300	ExpAA=44.20	First60=3.55	PredHel=1	Topology=o557-579i	1	45	0.656
EG.10017	HG328420.1	197737	200508	-	2	EG.10017.1|EG.10017.2|	gene9556	4.7639	aml:100470922	36	80.5	1e-22	XRRA1; X-ray radiation resistance associated 1			binding		EG.10017|m.29	563	cytoplasmic	0.48	len=562	ExpAA=0.20	First60=0.00	PredHel=0	Topology=o	_	_	_
EG.10018	HG328420.1	204224	211916	+	2	EG.10018.1|EG.10018.2|	gene9558	186.031	smm:Smp_079380	67	726	0	lcb2; serine palmitoyltransferase 2 ; K00654 serine palmitoyltransferase [EC:2.3.1.50]	|Metabolism; Amino Acid Metabolism; Amino acid related enzymes [BR:ko01007];|Metabolism; Lipid Metabolism; Sphingolipid metabolism [PATH:ko00600-Map:ko00600];|		binding|catalytic activity	metabolic process	EG.10018|m.30	587	cytoplasmic	0.73	len=586	ExpAA=2.66	First60=1.20	PredHel=0	Topology=o	_	_	_
EG.10019	HG328420.1	213826	214373	.	1	EG.10019.1|	_	3.32373										EG.10019|m.33	102	extracellular	0.49	len=102	ExpAA=5.86	First60=4.51	PredHel=0	Topology=o	_	_	_
EG.1002	HG328391.1	9166473	9167208	-	2	EG.1002.1|EG.1002.2|	gene961	90.1143
EG.10020	HG328420.1	214427	214684	.	1	EG.10020.1|	_	1.76507
EG.10021	HG328420.1	215900	215971	+	2	EG.10021.1|EG.10021.2|	gene9559	0
EG.10022	HG328420.1	226174	230269	-	2	EG.10022.1|EG.10022.2|	_	3.47441										EG.10022|m.34	163	plasma membrane	0.3	len=162	ExpAA=20.91	First60=17.35	PredHel=1	Topology=o43-62i	_	_	_
EG.10023	HG328420.1	232715	233059	+	1	EG.10023.1|	_	11.8676
EG.10024	HG328420.1	233069	234745	+	1	EG.10024.1|	_	6.99533
EG.10025	HG328420.1	251392	251820	.	1	EG.10025.1|	_	1.7297										EG.10025|m.35	140	mitochondrial	0.78	len=139	ExpAA=0.04	First60=0.04	PredHel=0	Topology=o	_	_	_
EG.10026	HG328420.1	252477	252862	.	1	EG.10026.1|	_	3.47921
EG.10027	HG328420.1	376037	377300	.	1	EG.10027.1|	_	1.33172
EG.10028	HG328420.1	379170	384071	-	3	EG.10028.1|EG.10028.2|EG.10028.3|	_	44.3907	smm:Smp_166000	42	69.3	1e-15	hypothetical protein
EG.10029	HG328421.1	16428	17480	+	1	EG.10029.1|	gene9563	11.3215										EG.10029|m.36	351	plasma membrane	0.46	len=350	ExpAA=5.05	First60=0.05	PredHel=0	Topology=o	_	_	_
EG.1003	HG328391.1	9179739	9184333	-	2	EG.1003.1|EG.1003.2|	gene962	1041.21	smm:Smp_045220	73	149	4e-43	myosin light chain			binding		EG.1003|m.37	232	nuclear	0.4	len=231	ExpAA=2.79	First60=0.00	PredHel=0	Topology=o	_	_	_
EG.10030	HG328421.1	19034	19721	+	1	EG.10030.1|	_	134.488	smm:Smp_097490	55	197	4e-62	P25 alpha-related					EG.10030|m.39	189	cytoplasmic	0.7	len=188	ExpAA=0.02	First60=0.02	PredHel=0	Topology=o	_	_	_
EG.10031	HG328421.1	25821	26029	.	1	EG.10031.1|	_	5.46345
EG.10032	HG328421.1	26082	30947	-	2	EG.10032.1|EG.10032.2|	gene9565	20.5795	smm:Smp_097500	37	289	1e-89	hypothetical protein			binding		EG.10032|m.41	530	extracellular	0.44	len=529	ExpAA=0.01	First60=0.00	PredHel=0	Topology=o	_	_	_
EG.10033	HG328421.1	31817	35899	+	1	EG.10033.1|	gene9566	16.8498	smm:Smp_079610	53	446	1e-153	G-protein beta wd-40 repeats containing protein			binding		EG.10033|m.43	432	cytoplasmic	0.74	len=431	ExpAA=0.02	First60=0.02	PredHel=0	Topology=o	_	_	_
EG.10034	HG328421.1	36888	46287	-	4	EG.10034.1|EG.10034.2|EG.10034.3|EG.10034.4|	gene9567	16.5155	xtr:100495031	30	369	1e-108	two pore calcium channel protein 1-like		cell|cell part	transporter activity	cellular process|establishment of localization|localization	EG.10034|m.44	761	nuclear	0.5	len=760	ExpAA=254.77	First60=3.70	PredHel=11	Topology=i57-74o89-111i188-210o259-281i408-427o437-459i466-488o511-533i538-560o596-615i628-650o	_	_	_
EG.10035	HG328421.1	49610	52001	+	4	EG.10035.1|EG.10035.2|EG.10035.3|EG.10035.4|	gene9569	18.8645	smm:Smp_151350	47	272	2e-86	heat shock protein 70			binding		EG.10035|m.45	383	cytoplasmic	0.87	len=382	ExpAA=0.02	First60=0.02	PredHel=0	Topology=o	_	_	_
EG.10036	HG328421.1	52043	71124	-	1	EG.10036.1|	_	7.76756	smm:Smp_186630	67	111	1e-26	hypothetical protein					EG.10036|m.46	612	nuclear	0.79	len=611	ExpAA=0.00	First60=0.00	PredHel=0	Topology=o	_	_	_
EG.10037	HG328421.1	72829	75351	+	1	EG.10037.1|	_	15.8643										EG.10037|m.48	301	cytoplasmic	0.72	len=300	ExpAA=0.01	First60=0.00	PredHel=0	Topology=o	_	_	_
EG.10038	HG328421.1	77692	80252	-	1	EG.10038.1|	gene9572	11.5503	phu:Phum_PHUM262920	38	412	1e-131	brat protein, putative			binding		EG.10038|m.49	613	cytoplasmic	0.58	len=612	ExpAA=0.01	First60=0.00	PredHel=0	Topology=o	_	_	_
EG.10039	HG328421.1	88621	88921	-	1	EG.10039.1|	_	20.8093
EG.1004	HG328391.1	9186697	9186801	+	1	EG.1004.1|	gene963	0
EG.10040	HG328421.1	84090	88783	+	8	EG.10040.1|EG.10040.2|EG.10040.3|EG.10040.4|EG.10040.5|EG.10040.6|EG.10040.7|EG.10040.8|	gene9573	88.613	smm:Smp_147950	54	644	0	bromodomain-containing protein 3 brd3 ; K11721 bromodomain-containing protein 3	|Genetic Information Processing; Replication and Repair; Chromosome [BR:ko03036];|		binding		EG.10040|m.50	377	cytoplasmic	0.58	len=376	ExpAA=0.00	First60=0.00	PredHel=0	Topology=o	_	_	_
EG.10041	HG328421.1	89715	96471	-	2	EG.10041.1|EG.10041.2|	gene9575	59.1137								binding		EG.10041|m.54	303	mitochondrial	0.57	len=302	ExpAA=29.37	First60=6.43	PredHel=1	Topology=i180-199o	_	_	_
EG.10042	HG328421.1	99630	101425	+	1	EG.10042.1|	_	6.14224
EG.10043	HG328421.1	106828	120254	+	4	EG.10043.1|EG.10043.2|EG.10043.3|EG.10043.4|	gene9577	134.14	nve:NEMVE_v1g237598	52	381	1e-124	hypothetical protein			catalytic activity	cellular process|metabolic process	EG.10043|m.56	226	cytoplasmic	0.88	len=225	ExpAA=0.01	First60=0.01	PredHel=0	Topology=o	_	_	_
EG.10044	HG328421.1	125268	157688	+	4	EG.10044.1|EG.10044.2|EG.10044.3|EG.10044.4|	gene9580|gene9581	22.802	smm:Smp_019170	36	916	0	jumonji/arid domain-containing protein			binding|catalytic activity	metabolic process	EG.10044|m.57	340	cytoplasmic	0.75	len=339	ExpAA=0.24	First60=0.00	PredHel=0	Topology=o	_	_	_
EG.10045	HG328421.1	123201	125458	-	3	EG.10045.1|EG.10045.2|EG.10045.3|	gene9579	84.4933	smm:Smp_132690	86	803	0	ruvb-like 2 (reptin) ; K11338 RuvB-like protein 2 [EC:3.6.4.12]	|Genetic Information Processing; Replication and Repair; Chromosome [BR:ko03036];|		binding|catalytic activity		EG.10045|m.59	171	cytoplasmic	0.82	len=170	ExpAA=0.03	First60=0.00	PredHel=0	Topology=o	_	_	_
EG.10046	HG328421.1	159007	164058	-	1	EG.10046.1|	gene9582	23.9428	smm:Smp_135810	35	360	1e-111	hypothetical protein		cell|cell part|macromolecular complex|organelle	structural molecule activity	cellular process|metabolic process	EG.10046|m.60	638	cytoplasmic	0.44	len=637	ExpAA=0.02	First60=0.00	PredHel=0	Topology=o	_	_	_
EG.10047	HG328421.1	166536	169445	+	3	EG.10047.1|EG.10047.2|EG.10047.3|	_	37.4761	smm:Smp_160830	46	387	1e-128	phospholipase d-related			catalytic activity		EG.10047|m.62	161	peroxisomal	0.88	len=160	ExpAA=0.87	First60=0.01	PredHel=0	Topology=o	_	_	_
EG.10048	HG328421.1	170172	172034	+	1	EG.10048.1|	gene9584	0.092288	vcn:VOLCADRAFT_79550	30	269	5e-79	hsp70A; heat-shock inducible Hsp70; K03283 heat shock 70kDa protein 1/8	|Cellular Processes; Transport and Catabolism; Endocytosis [PATH:ko04144-Map:ko04144];|Environmental Information Processing; Signal Transduction; MAPK signaling pathway [PATH:ko04010-Map:ko04010];|Genetic Information Processing; Folding, Sorting and Degradation; Chaperones and folding catalysts [BR:ko03110];|Genetic Information Processing; Folding, Sorting and Degradation; Proteasome [BR:ko03051]…				EG.10048|m.64	621	cytoplasmic	0.61	len=620	ExpAA=0.00	First60=0.00	PredHel=0	Topology=o	_	_	_
EG.10049	HG328421.1	173193	175088	+	1	EG.10049.1|	gene9585	0.487648	xla:444468	33	307	1e-93	hspa2, MGC81782; heat shock 70kDa protein 2; K03283 heat shock 70kDa protein 1/8	|Cellular Processes; Transport and Catabolism; Endocytosis [PATH:ko04144-Map:ko04144];|Environmental Information Processing; Signal Transduction; MAPK signaling pathway [PATH:ko04010-Map:ko04010];|Genetic Information Processing; Folding, Sorting and Degradation; Chaperones and folding catalysts [BR:ko03110];|Genetic Information Processing; Folding, Sorting and Degradation; Proteasome [BR:ko03051]…				EG.10049|m.67	632	cytoplasmic	0.86	len=631	ExpAA=0.10	First60=0.03	PredHel=0	Topology=o	_	_	_
EG.1005	HG328391.1	9191892	9194728	+	1	EG.1005.1|	_	8.17301										EG.1005|m.68	278	nuclear	0.91	len=277	ExpAA=0.00	First60=0.00	PredHel=0	Topology=o	_	_	_
EG.10050	HG328421.1	175479	175963	.	1	EG.10050.1|	_	4.4776
EG.10051	HG328421.1	176604	178424	+	1	EG.10051.1|	gene9586	55.83	xla:397918	33	198	1e-52	nolc1, nopp130, nopp140, ns5atp13, p130, xNopp180; nucleolar and coiled-body phosphoprotein 1					EG.10051|m.69	494	cytoplasmic	0.54	len=493	ExpAA=0.01	First60=0.00	PredHel=0	Topology=o	_	_	_
EG.10052	HG328421.1	179772	193954	-	2	EG.10052.1|EG.10052.2|	gene9587	25.851	smm:Smp_140940	45	129	9e-28	hypothetical protein					EG.10052|m.73	1000	mitochondrial	0.56	len=999	ExpAA=0.00	First60=0.00	PredHel=0	Topology=o	_	_	_
EG.10053	HG328421.1	194667	227260	+	2	EG.10053.1|EG.10053.2|	gene9588	17.4471	smm:Smp_150360	40	1201	0	ubiquitin--protein ligase edd ; K10593 E3 ubiquitin-protein ligase EDD1 [EC:6.3.2.19]	|Genetic Information Processing; Folding, Sorting and Degradation; Ubiquitin mediated proteolysis [PATH:ko04120-Map:ko04120];|Genetic Information Processing; Folding, Sorting and Degradation; Ubiquitin system [BR:ko04121];|		binding|catalytic activity		EG.10053|m.79	3609	nuclear	0.93	len=3608	ExpAA=0.72	First60=0.03	PredHel=0	Topology=o	_	_	_
EG.10054	HG328421.1	229215	231983	-	2	EG.10054.1|EG.10054.2|	gene9589	33.5949	smm:Smp_126690	50	197	1e-59	COP9 signalosome subunit 6 (M67 family) ; K12179 COP9 signalosome complex subunit 6	|Genetic Information Processing; Folding, Sorting and Degradation; Ubiquitin system [BR:ko04121];|		binding		EG.10054|m.91	381	cytoplasmic	0.58	len=380	ExpAA=0.01	First60=0.01	PredHel=0	Topology=o	_	_	_
EG.10055	HG328421.1	236374	237264	+	2	EG.10055.1|EG.10055.2|	gene9590	796.815	smm:Smp_054780	81	358	1e-125	40S ribosomal protein S8 ; K02995 small subunit ribosomal protein S8e	|Genetic Information Processing; Translation; Ribosome [BR:ko03011];|Genetic Information Processing; Translation; Ribosome [PATH:ko03010-Map:ko03010];|	cell|cell part|macromolecular complex|organelle	structural molecule activity	cellular process|metabolic process	EG.10055|m.92	225	extracellular	0.65	len=224	ExpAA=0.48	First60=0.00	PredHel=0	Topology=o	_	_	_
EG.10056	HG328421.1	241631	249147	-	3	EG.10056.1|EG.10056.2|EG.10056.3|	gene9592	96.6005	smm:Smp_124820.1	66	1363	0	chromosome region maintenance protein 1/exportin ; K14290 exportin-1	|Genetic Information Processing; Translation; RNA transport [PATH:ko03013-Map:ko03013];|Genetic Information Processing; Translation; Ribosome Biogenesis [BR:ko03009];|Genetic Information Processing; Translation; Ribosome biogenesis in eukaryotes [PATH:ko03008-Map:ko03008];|		binding	cellular process|establishment of localization|localization	EG.10056|m.94	1147	ER	0.41	len=1146	ExpAA=30.12	First60=0.02	PredHel=0	Topology=o	1	19	0.705
EG.10057	HG328421.1	249969	257109	-	2	EG.10057.1|EG.10057.2|	gene9593	42.4922	smm:Smp_136210	40	687	0	testis development protein nyd-sp29			binding		EG.10057|m.100	980	mitochondrial	0.49	len=979	ExpAA=0.01	First60=0.00	PredHel=0	Topology=o	_	_	_
EG.10058	HG328421.1	257765	259501	+	3	EG.10058.1|EG.10058.2|EG.10058.3|	gene9594	307.617	smm:Smp_033550	38	182	1e-52	transmemberane protein ; K01540 sodium/potassium-transporting ATPase subunit beta	|Environmental Information Processing; Signaling Molecules and Interaction; Cellular antigens [BR:ko04090];|Organismal Systems; Circulatory System; Cardiac muscle contraction [PATH:ko04260-Map:ko04260];|Organismal Systems; Digestive System; Bile secretion [PATH:ko04976-Map:ko04976];|Organismal Systems; Digestive System; Carbohydrate digestion and absorption [PATH:ko04973-Map:ko04973];|Organismal …	cell|cell part|macromolecular complex		establishment of localization|localization	EG.10058|m.102	305	plasma membrane	0.51	len=304	ExpAA=46.53	First60=23.38	PredHel=2	Topology=i31-53o261-283i	_	_	_
EG.10059	HG328421.1	260837	261216	.	1	EG.10059.1|	_	5.01562										EG.10059|m.103	116	peroxisomal	0.67	len=115	ExpAA=21.54	First60=1.26	PredHel=1	Topology=i93-112o	_	_	_
EG.1006	HG328391.1	9194472	9197949	-	2	EG.1006.1|EG.1006.2|	gene965	32.2053										EG.1006|m.104	434	nuclear	0.89	len=433	ExpAA=0.00	First60=0.00	PredHel=0	Topology=o	_	_	_
EG.10060	HG328421.1	299261	299657	+	2	EG.10060.1|EG.10060.2|	gene9599	5.35222
EG.10061	HG328421.1	317923	323370	+	2	EG.10061.1|EG.10061.2|	gene9601	198.664	tca:661404	43	327	1e-105	similar to CG5730-PC, isoform C			binding		EG.10061|m.105	452	peroxisomal	0.37	len=451	ExpAA=0.18	First60=0.00	PredHel=0	Topology=o	_	_	_
EG.10062	HG328421.1	324254	336834	+	5	EG.10062.1|EG.10062.2|EG.10062.3|EG.10062.4|EG.10062.5|	_	12.9908	sgo:SGO_0966	19	120	2e-24	hsa; streptococcal hemagglutinin					EG.10062|m.108	974	nuclear	0.57	len=973	ExpAA=0.01	First60=0.00	PredHel=0	Topology=o	_	_	_
EG.10063	HG328421.1	339884	345603	+	1	EG.10063.1|	gene9603	13.9467	smm:Smp_127440	29	142	3e-34	hypothetical protein					EG.10063|m.113	422	cytoplasmic	0.71	len=421	ExpAA=0.00	First60=0.00	PredHel=0	Topology=o	_	_	_
EG.10064	HG328421.1	347040	351385	+	2	EG.10064.1|EG.10064.2|	gene9604	61.4734	smm:Smp_019920	38	86.3	4e-19	hypothetical protein					EG.10064|m.114	213	mitochondrial	0.65	len=212	ExpAA=0.00	First60=0.00	PredHel=0	Topology=o	_	_	_
EG.10065	HG328421.1	351710	358070	+	1	EG.10065.1|	gene9605	28.0141	smm:Smp_161350	47	476	1e-162	succinate semialdehyde dehydrogenase ; K00139 succinate-semialdehyde dehydrogenase [EC:1.2.1.24]	|Metabolism; Amino Acid Metabolism; Alanine, aspartate and glutamate metabolism [PATH:ko00250-Map:ko00250];|Metabolism; Carbohydrate Metabolism; Butanoate metabolism [PATH:ko00650-Map:ko00650];|		catalytic activity	metabolic process	EG.10065|m.115	504	mitochondrial	0.99	len=503	ExpAA=0.16	First60=0.00	PredHel=0	Topology=o	_	_	_
EG.10066	HG328422.1	1	1170	+	1	EG.10066.1|	_	114.706										EG.10066|m.118	233	mitochondrial	0.6	len=232	ExpAA=0.00	First60=0.00	PredHel=0	Topology=o	_	_	_
EG.10067	HG328422.1	2598	2942	+	1	EG.10067.1|	_	52.8491
EG.10068	HG328422.1	1364	2193	-	1	EG.10068.1|	_	3.40955										EG.10068|m.120	131	cytoplasmic	0.83	len=130	ExpAA=0.00	First60=0.00	PredHel=0	Topology=i	_	_	_
EG.10069	HG328422.1	4123	4323	.	1	EG.10069.1|	_	10.7344
EG.1007	HG328391.1	9198999	9199617	.	1	EG.1007.1|	_	6.06878
EG.10070	HG328422.1	6604	7446	-	2	EG.10070.1|EG.10070.2|	_	7.75742
EG.10071	HG328422.1	6604	9085	+	4	EG.10071.1|EG.10071.2|EG.10071.3|EG.10071.4|	_	85.499
EG.10072	HG328422.1	16144	28275	-	2	EG.10072.1|EG.10072.2|	gene9606	29.9456	aml:100483048	26	286	7e-78	protocadherin-11 X-linked-like		cell|cell part	binding	biological adhesion|cellular process	EG.10072|m.121	251	cytoplasmic	0.82	len=250	ExpAA=1.24	First60=1.16	PredHel=0	Topology=o	_	_	_
EG.10073	HG328422.1	31881	35844	-	1	EG.10073.1|	gene9607	241.677	smm:Smp_050390	61	609	0	aldehyde dehydrogenase			catalytic activity	metabolic process	EG.10073|m.123	488	cytoplasmic	0.54	len=487	ExpAA=0.11	First60=0.00	PredHel=0	Topology=o	_	_	_
EG.10074	HG328422.1	30306	31158	+	1	EG.10074.1|	_	29.8691
EG.10075	HG328422.1	42339	43536	+	1	EG.10075.1|	gene9610	54.7272	smm:Smp_166430	70	226	6e-75	nuclear cap binding protein ; K12883 nuclear cap-binding protein subunit 2	|Genetic Information Processing; Transcription; Spliceosome [BR:ko03041];|Genetic Information Processing; Transcription; Spliceosome [PATH:ko03040-Map:ko03040];|Genetic Information Processing; Translation; RNA transport [PATH:ko03013-Map:ko03013];|Genetic Information Processing; Translation; mRNA surveillance pathway [PATH:ko03015-Map:ko03015];|	cell|cell part|macromolecular complex	binding	cellular process|metabolic process	EG.10075|m.125	160	cytoplasmic	0.79	len=159	ExpAA=0.00	First60=0.00	PredHel=0	Topology=o	_	_	_
EG.10076	HG328422.1	38451	41105	-	1	EG.10076.1|	gene9609	3.95447	xtr:100124881	62	855	0	ttc30a, flr, ttc30; tetratricopeptide repeat domain 30a			binding		EG.10076|m.127	663	cytoplasmic	0.84	len=662	ExpAA=0.72	First60=0.00	PredHel=0	Topology=o	_	_	_
EG.10077	HG328422.1	47650	50750	+	1	EG.10077.1|	_	0.993074
EG.10078	HG328422.1	49052	68671	-	2	EG.10078.1|EG.10078.2|	gene9612	14.7778	smm:Smp_050380	35	496	1e-146	protein kinase			binding|catalytic activity	cellular process|metabolic process	EG.10078|m.128	764	plasma membrane	0.43	len=763	ExpAA=0.13	First60=0.00	PredHel=0	Topology=o	_	_	_
EG.10079	HG328422.1	79610	80556	+	1	EG.10079.1|	_	4.71346
EG.1008	HG328391.1	9201203	9209051	-	2	EG.1008.1|EG.1008.2|	_	45.4233	smm:Smp_045480.2	44	404	1e-130	cell polarity protein; numb			binding		EG.1008|m.129	586	nuclear	0.74	len=585	ExpAA=0.00	First60=0.00	PredHel=0	Topology=o	_	_	_
EG.10080	HG328422.1	84562	104319	+	2	EG.10080.1|EG.10080.2|	gene9615	15.5214	dvi:Dvir_GJ21455	23	92.4	2e-16	GJ21455 gene product from transcript GJ21455-RA					EG.10080|m.131	543	nuclear	0.52	len=542	ExpAA=2.56	First60=1.79	PredHel=0	Topology=o	_	_	_
EG.10081	HG328422.1	69477	76669	-	5	EG.10081.1|EG.10081.2|EG.10081.3|EG.10081.4|EG.10081.5|	gene9613	84.8826	cqu:CpipJ_CPIJ001278	28	60.8	3e-13	hypothetical protein					EG.10081|m.138	204	cytoplasmic	0.93	len=203	ExpAA=0.00	First60=0.00	PredHel=0	Topology=o	_	_	_
EG.10082	HG328422.1	105226	105476	.	1	EG.10082.1|	_	19.1604
EG.10083	HG328422.1	108355	109565	+	2	EG.10083.1|EG.10083.2|	_	22.4451
EG.10084	HG328422.1	108355	112142	-	1	EG.10084.1|	_	41.0951
EG.10085	HG328422.1	116577	137144	+	1	EG.10085.1|	_	4.62421
EG.10086	HG328422.1	143977	152702	+	1	EG.10086.1|	_	7.28904	nve:NEMVE_v1g30053	25	166	4e-39	hypothetical protein		cell|cell part	binding	biological adhesion|cellular process	EG.10086|m.141	907	cytoplasmic	0.5	len=906	ExpAA=22.77	First60=0.00	PredHel=1	Topology=o733-755i	_	_	_
EG.10087	HG328422.1	173877	175373	+	1	EG.10087.1|	gene9619	0.115561										EG.10087|m.142	499	nuclear	0.79	len=498	ExpAA=0.63	First60=0.00	PredHel=0	Topology=o	_	_	_
EG.10088	HG328422.1	179523	185492	-	5	EG.10088.1|EG.10088.2|EG.10088.3|EG.10088.4|EG.10088.5|	gene9620	15.7001	bfo:BRAFLDRAFT_223014	37	80.1	7e-15	hypothetical protein			binding		EG.10088|m.143	299	cytoplasmic	0.52	len=298	ExpAA=0.00	First60=0.00	PredHel=0	Topology=o	_	_	_
EG.10089	HG328422.1	186111	187046	+	2	EG.10089.1|EG.10089.2|	_	185.645
EG.1009	HG328391.1	9209886	9210290	.	1	EG.1009.1|	_	0.637571
EG.10090	HG328422.1	187037	194438	-	2	EG.10090.1|EG.10090.2|	_	4.81418	nve:NEMVE_v1g158054	29	223	5e-61	hypothetical protein					EG.10090|m.146	381	nuclear	0.86	len=380	ExpAA=0.01	First60=0.00	PredHel=0	Topology=o	_	_	_
EG.10091	HG328422.1	206660	220336	+	3	EG.10091.1|EG.10091.2|EG.10091.3|	_	25.8998	smm:Smp_008920	39	92.8	2e-18	hypothetical protein					EG.10091|m.148	483	plasma membrane	0.54	len=482	ExpAA=70.09	First60=0.02	PredHel=3	Topology=o240-262i282-301o306-325i	_	_	_
EG.10092	HG328422.1	220927	222129	.	1	EG.10092.1|	_	1.12879
EG.10093	HG328422.1	229362	240590	-	1	EG.10093.1|	gene9626	54.6774	smm:Smp_008900	32	201	2e-51	eukaryotic translation initiation factor 4 gamma ; K03260 translation initiation factor eIF-4F	|Genetic Information Processing; Translation; RNA transport [PATH:ko03013-Map:ko03013];|Genetic Information Processing; Translation; Translation factors [BR:ko03012];|Human Diseases; Cardiovascular Diseases; Viral myocarditis [PATH:ko05416-Map:ko05416];|		binding		EG.10093|m.150	786	cytoplasmic	0.77	len=785	ExpAA=0.00	First60=0.00	PredHel=0	Topology=o	_	_	_
EG.10094	HG328422.1	243088	253351	-	5	EG.10094.1|EG.10094.2|EG.10094.3|EG.10094.4|EG.10094.5|	gene9627	183.408	smm:Smp_139900	39	152	6e-40	lysophosphatidic acid phosphatase ; K14395 lysophosphatidic acid phosphatase type 6 [EC:3.1.3.2]	|Metabolism; Metabolism of Cofactors and Vitamins; Riboflavin metabolism [PATH:ko00740-Map:ko00740];|		catalytic activity		EG.10094|m.152	467	mitochondrial	0.91	len=466	ExpAA=0.06	First60=0.01	PredHel=0	Topology=o	_	_	_
EG.10095	HG328422.1	255686	260592	-	3	EG.10095.1|EG.10095.2|EG.10095.3|	gene9628	12.7656	tca:657148	52	557	0	similar to high-affinity serotonin transporter; K05037 solute carrier family 6 (neurotransmitter transporter, serotonin) member 4	|Environmental Information Processing; Signaling Molecules and Interaction; Ion channels [BR:ko04040];|	cell|cell part	transporter activity	establishment of localization|localization	EG.10095|m.153	671	cytoplasmic	0.48	len=670	ExpAA=269.57	First60=0.00	PredHel=12	Topology=i73-92o107-129i150-172o257-279i288-310o336-358i371-393o428-450i470-492o502-524i544-566o586-608i	_	_	_
EG.10096	HG328422.1	264660	266005	+	2	EG.10096.1|EG.10096.2|	gene9629	21.7881	der:Dere_GG10911	39	79	8e-16	GG10911 gene product from transcript GG10911-RA			binding		EG.10096|m.154	280	nuclear	0.68	len=279	ExpAA=1.56	First60=1.56	PredHel=0	Topology=o	_	_	_
EG.10097	HG328422.1	302531	305350	+	4	EG.10097.1|EG.10097.2|EG.10097.3|EG.10097.4|	_	76.5661	smm:Smp_143480	40	129	6e-29	hypothetical protein			binding		EG.10097|m.155	244	nuclear	0.68	len=243	ExpAA=22.52	First60=0.00	PredHel=1	Topology=o171-193i	_	_	_
EG.10098	HG328422.1	266246	302357	-	5	EG.10098.1|EG.10098.2|EG.10098.3|EG.10098.4|EG.10098.5|	_	41.8038	lma:LmjF35.0540	17	105	4e-20	proteophosphoglycan 5					EG.10098|m.157	866	cytoplasmic	0.85	len=865	ExpAA=0.04	First60=0.04	PredHel=0	Topology=o	_	_	_
EG.10099	HG328422.1	307157	308990	+	3	EG.10099.1|EG.10099.2|EG.10099.3|	_	57.3881	smm:Smp_089000.2	50	102	2e-23	translocon-associated protein delta subunit ; K04571 translocon-associated protein subunit delta	|Genetic Information Processing; Folding, Sorting and Degradation; Protein processing in endoplasmic reticulum [PATH:ko04141-Map:ko04141];|	cell|cell part|organelle			EG.10099|m.161	125	cytoplasmic	0.83	len=124	ExpAA=13.70	First60=0.02	PredHel=0	Topology=o	_	_	_
EG.101	HG328391.1	914619	919931	+	3	EG.101.1|EG.101.2|EG.101.3|	gene92	12.5872	smm:Smp_147750	20	88.2	7e-16	hypothetical protein					EG.101|m.163	541	nuclear	0.9	len=540	ExpAA=0.00	First60=0.00	PredHel=0	Topology=o	_	_	_
EG.1010	HG328391.1	9211399	9229706	-	3	EG.1010.1|EG.1010.2|EG.1010.3|	gene967	58.3663	smm:Smp_139810	40	451	1e-135	Ubiquitin-protein ligase BRE1					EG.1010|m.164	672	cytoplasmic	0.68	len=671	ExpAA=0.11	First60=0.00	PredHel=0	Topology=o	_	_	_
EG.10100	HG328422.1	307715	319013	-	14	EG.10100.1|EG.10100.2|EG.10100.3|EG.10100.4|EG.10100.5|EG.10100.6|EG.10100.7|EG.10100.8|EG.10100.9|EG.10100.10|EG.10100.11|EG.10100.12|EG.10100.13|EG.10100.14|	gene9633|gene9634|gene9635	141.081	xla:494728	35	225	2e-61	umps; uridine monophosphate synthetase; K13421 uridine monophosphate synthetase [EC:2.4.2.10 4.1.1.23]	|Metabolism; Nucleotide Metabolism; Pyrimidine metabolism [PATH:ko00240-Map:ko00240];|Metabolism; Xenobiotics Biodegradation and Metabolism; Drug metabolism - other enzymes [PATH:ko00983-Map:ko00983];|		catalytic activity	cellular process|metabolic process	EG.10100|m.167	781	cytoplasmic	0.56	len=780	ExpAA=0.00	First60=0.00	PredHel=0	Topology=o	_	_	_
EG.10101	HG328422.1	319632	323521	+	6	EG.10101.1|EG.10101.2|EG.10101.3|EG.10101.4|EG.10101.5|EG.10101.6|	gene9636	36.9935	smm:Smp_045250	81	734	0	hypothetical protein ; K14406 cleavage stimulation factor subunit 1	|Genetic Information Processing; Translation; mRNA surveillance pathway [PATH:ko03015-Map:ko03015];|		binding		EG.10101|m.169	295	cytoplasmic	0.62	len=294	ExpAA=0.00	First60=0.00	PredHel=0	Topology=o	_	_	_
EG.10102	HG328422.1	325413	329026	+	4	EG.10102.1|EG.10102.2|EG.10102.3|EG.10102.4|	gene9637	65.6679								binding		EG.10102|m.170	217	cytoplasmic	0.79	len=216	ExpAA=0.00	First60=0.00	PredHel=0	Topology=o	_	_	_
EG.10103	HG328422.1	332109	333155	-	1	EG.10103.1|	gene9638	0.313111	bcz:BCZK0776	26	93.6	2e-18	collagen-binding surface protein					EG.10103|m.172	349	cytoplasmic	0.83	len=348	ExpAA=2.43	First60=0.00	PredHel=0	Topology=o	_	_	_
EG.10104	HG328422.1	343530	343801	.	1	EG.10104.1|	_	5.32142
EG.10105	HG328422.1	347993	348356	+	1	EG.10105.1|	_	6.81954										EG.10105|m.174	121	cytoplasmic	0.62	len=121	ExpAA=0.02	First60=0.01	PredHel=0	Topology=o	_	_	_
EG.10106	HG328422.1	352368	353511	+	1	EG.10106.1|	_	0
EG.10107	HG328422.1	346634	346866	-	1	EG.10107.1|	_	3.59624
EG.10108	HG328422.1	355942	356361	.	1	EG.10108.1|	_	2.09309
EG.10109	HG328422.1	357638	357860	.	1	EG.10109.1|	_	5.67786
EG.1011	HG328391.1	9230597	9231005	.	1	EG.1011.1|	_	1.87957
EG.10110	HG328423.1	32383	32620	.	1	EG.10110.1|	_	1.13343
EG.10111	HG328423.1	91060	91719	-	1	EG.10111.1|	_	3.96004
EG.10112	HG328423.1	141476	145433	+	5	EG.10112.1|EG.10112.2|EG.10112.3|EG.10112.4|EG.10112.5|	gene9643	64.294										EG.10112|m.176	244	plasma membrane	0.47	len=243	ExpAA=3.61	First60=2.65	PredHel=0	Topology=o	1	16	0.78
EG.10113	HG328423.1	137424	137923	.	1	EG.10113.1|	_	2.0221
EG.10114	HG328423.1	153915	154459	+	1	EG.10114.1|	_	1.79073e-05
EG.10115	HG328423.1	151759	154792	-	4	EG.10115.1|EG.10115.2|EG.10115.3|EG.10115.4|	_	9.74472										EG.10115|m.178	122	extracellular	0.52	len=121	ExpAA=3.01	First60=2.37	PredHel=0	Topology=o	_	_	_
EG.10116	HG328423.1	185197	185671	.	1	EG.10116.1|	_	1.46162	smm:Smp_157370	35	82.4	9e-17	serine/threonine protein kinase					EG.10116|m.179	147	mitochondrial	0.94	len=147	ExpAA=0.00	First60=0.00	PredHel=0	Topology=i	_	_	_
EG.10117	HG328423.1	189684	190318	.	1	EG.10117.1|	_	2.37414
EG.10118	HG328423.1	190483	194255	.	1	EG.10118.1|	_	2.1721	smm:Smp_089840	74	164	6e-45	histone H2A ; K11251 histone H2A	|Genetic Information Processing; Replication and Repair; Chromosome [BR:ko03036];|Human Diseases; Immune System Diseases; Systemic lupus erythematosus [PATH:ko05322-Map:ko05322];|	cell|cell part|macromolecular complex|organelle|organelle part	binding		EG.10118|m.180	113	mitochondrial	0.82	len=112	ExpAA=17.03	First60=16.10	PredHel=0	Topology=o	_	_	_
EG.10119	HG328423.1	194724	196164	-	2	EG.10119.1|EG.10119.2|	_	7.75945
EG.1012	HG328391.1	9231265	9233376	-	5	EG.1012.1|EG.1012.2|EG.1012.3|EG.1012.4|EG.1012.5|	gene968	103.269
EG.10120	HG328423.1	198600	199823	-	1	EG.10120.1|	_	6.68014										EG.10120|m.182	152	cytoplasmic	0.87	len=152	ExpAA=0.03	First60=0.02	PredHel=0	Topology=o	_	_	_
EG.10121	HG328423.1	204449	204696	.	1	EG.10121.1|	_	2.98205
EG.10122	HG328423.1	205065	206953	.	1	EG.10122.1|	_	1.56363
EG.10123	HG328423.1	207245	207809	-	1	EG.10123.1|	_	5.55456	dre:100330926	33	91.3	3e-19	Gap-Pol polyprotein-like			binding	cellular process|metabolic process
EG.10124	HG328423.1	208736	209150	.	1	EG.10124.1|	_	1.52663
EG.10125	HG328423.1	218336	220725	+	6	EG.10125.1|EG.10125.2|EG.10125.3|EG.10125.4|EG.10125.5|EG.10125.6|	_	49.0688
EG.10126	HG328423.1	222199	223312	-	2	EG.10126.1|EG.10126.2|	gene9648	3.39175								binding		EG.10126|m.184	139	mitochondrial	0.86	len=138	ExpAA=17.93	First60=0.00	PredHel=1	Topology=i115-137o	_	_	_
EG.10127	HG328423.1	231638	232260	-	1	EG.10127.1|	_	3.00903
EG.10128	HG328423.1	231252	231567	.	1	EG.10128.1|	_	1.57148	smm:Smp_132600	53	64.3	4e-11	membrane associated guanylate kinase inverted related			binding
EG.10129	HG328423.1	245089	245474	-	2	EG.10129.1|EG.10129.2|	gene9649	16.7056
EG.1013	HG328391.1	9234619	9240948	+	2	EG.1013.1|EG.1013.2|	gene969	66.4228	spu:586153	41	832	0	similar to HCF			binding		EG.1013|m.187	970	plasma membrane	0.28	len=969	ExpAA=0.07	First60=0.06	PredHel=0	Topology=o	1	20	0.623
EG.10130	HG328423.1	287721	296494	+	8	EG.10130.1|EG.10130.2|EG.10130.3|EG.10130.4|EG.10130.5|EG.10130.6|EG.10130.7|EG.10130.8|	_	39.8988
EG.10131	HG328423.1	322986	323491	+	1	EG.10131.1|	_	0.550452
EG.10132	HG328423.1	297088	297451	.	1	EG.10132.1|	_	17.1193
EG.10133	HG328423.1	315810	316078	.	1	EG.10133.1|	_	9.40445
EG.10134	HG328423.1	323710	324035	.	1	EG.10134.1|	_	7.33046
EG.10135	HG328423.1	317230	317943	.	1	EG.10135.1|	_	2.69877
EG.10136	HG328423.1	295659	296243	.	1	EG.10136.1|	_	3.73233
EG.10137	HG328423.1	298687	299130	-	1	EG.10137.1|	_	5.29379
EG.10138	HG328423.1	292958	326375	-	1	EG.10138.1|	_	0
EG.10139	HG328423.1	302167	302815	-	1	EG.10139.1|	gene9651	1.14394	isc:IscW_ISCW009783	43	87.4	8e-20	zinc finger protein, putative			binding		EG.10139|m.190	147	peroxisomal	0.39	len=146	ExpAA=13.68	First60=0.09	PredHel=0	Topology=o	1	16	0.652
EG.1014	HG328391.1	9241131	9254676	-	2	EG.1014.1|EG.1014.2|	_	6.34199	spu:756222	38	90.5	1e-18	hypothetical protein LOC756222			binding		EG.1014|m.191	739	nuclear	0.52	len=738	ExpAA=0.01	First60=0.00	PredHel=0	Topology=o	_	_	_
EG.10140	HG328423.1	334052	334409	.	1	EG.10140.1|	_	7.63869
EG.10141	HG328424.1	1609	3069	-	2	EG.10141.1|EG.10141.2|	_	9.49012
EG.10142	HG328424.1	5149	5611	.	1	EG.10142.1|	_	1.52321
EG.10143	HG328424.1	6087	9811	-	1	EG.10143.1|	_	3.3606										EG.10143|m.194	108	cytoplasmic	0.78	len=107	ExpAA=0.64	First60=0.61	PredHel=0	Topology=i	_	_	_
EG.10144	HG328424.1	13151	13947	+	1	EG.10144.1|	_	12.94										EG.10144|m.195	199	cytoplasmic	0.79	len=199	ExpAA=0.00	First60=0.00	PredHel=0	Topology=o	_	_	_
EG.10145	HG328424.1	15287	16373	+	1	EG.10145.1|	_	1.63346	gga:416302	42	76.6	2e-15	HNRNPA0, HNRPA0; heterogeneous nuclear ribonucleoprotein A0; K12894 heterogeneous nuclear ribonucleoprotein A0	|Genetic Information Processing; Transcription; Spliceosome [BR:ko03041];|		binding		EG.10145|m.196	122	cytoplasmic	0.79	len=122	ExpAA=0.00	First60=0.00	PredHel=0	Topology=o	_	_	_
EG.10146	HG328424.1	16476	26054	+	6	EG.10146.1|EG.10146.2|EG.10146.3|EG.10146.4|EG.10146.5|EG.10146.6|	_	11.7563										EG.10146|m.197	146	extracellular	0.71	len=145	ExpAA=0.21	First60=0.21	PredHel=0	Topology=o	_	_	_
EG.10147	HG328424.1	28779	30552	+	2	EG.10147.1|EG.10147.2|	_	19.6345										EG.10147|m.198	103	cytoplasmic	0.9	len=102	ExpAA=10.68	First60=10.68	PredHel=0	Topology=o	_	_	_
EG.10148	HG328424.1	28196	39685	-	2	EG.10148.1|EG.10148.2|	gene9655	27.8573							cell|cell part	binding		EG.10148|m.199	505	nuclear	0.92	len=504	ExpAA=0.02	First60=0.02	PredHel=0	Topology=o	_	_	_
EG.10149	HG328424.1	54349	56472	+	3	EG.10149.1|EG.10149.2|EG.10149.3|	_	17.8767
EG.1015	HG328391.1	9271507	9279028	+	1	EG.1015.1|	gene972	12.9044										EG.1015|m.202	640	plasma membrane	0.43	len=639	ExpAA=142.89	First60=15.75	PredHel=6	Topology=o43-65i78-100o115-137i163-185o272-294i323-345o	_	_	_
EG.10150	HG328424.1	60570	62047	+	1	EG.10150.1|	_	1.32832								binding		EG.10150|m.203	137	cytoplasmic	0.56	len=137	ExpAA=0.37	First60=0.04	PredHel=0	Topology=o	_	_	_
EG.10151	HG328424.1	59438	59841	.	1	EG.10151.1|	_	1.92118										EG.10151|m.204	127	mitochondrial	0.25	len=126	ExpAA=0.00	First60=0.00	PredHel=0	Topology=o	_	_	_
EG.10152	HG328424.1	64404	84796	+	7	EG.10152.1|EG.10152.2|EG.10152.3|EG.10152.4|EG.10152.5|EG.10152.6|EG.10152.7|	gene9657	31.601	smm:Smp_148940	33	566	0	sorting nexin			binding		EG.10152|m.205	1020	extracellular	0.46	len=1019	ExpAA=26.80	First60=26.72	PredHel=1	Topology=i7-29o	_	_	_
EG.10153	HG328424.1	92265	94388	-	2	EG.10153.1|EG.10153.2|	gene9658	153.838	smm:Smp_137020	60	340	1e-114	phosphatidylinositol transfer protein		cell|cell part		establishment of localization|localization	EG.10153|m.207	267	cytoplasmic	0.64	len=266	ExpAA=0.02	First60=0.00	PredHel=0	Topology=o	_	_	_
EG.10154	HG328424.1	97097	109557	+	1	EG.10154.1|	gene9659	91.0171	smm:Smp_146100	41	461	1e-147	sec15		cell|cell part|macromolecular complex		cellular process|establishment of localization|localization	EG.10154|m.209	938	cytoplasmic	0.55	len=937	ExpAA=0.01	First60=0.00	PredHel=0	Topology=o	_	_	_
EG.10155	HG328424.1	113723	113942	+	1	EG.10155.1|	_	8.90016
EG.10156	HG328424.1	113859	115874	-	2	EG.10156.1|EG.10156.2|	gene9661	60.6943	smm:Smp_044400	69	562	0	mouse mitotic checkpoint protein-related			binding		EG.10156|m.210	377	peroxisomal	0.49	len=376	ExpAA=0.23	First60=0.01	PredHel=0	Topology=o	_	_	_
EG.10157	HG328424.1	117131	122917	+	1	EG.10157.1|	gene9662	156.177	nvi:100120098	53	596	0	NV17017; similar to srpk; K08831 SFRS protein kinase [EC:2.7.11.1]	|Genetic Information Processing; Transcription; Spliceosome [BR:ko03041];|Metabolism; Enzyme Families; Protein kinases [BR:ko01001];|		binding|catalytic activity	cellular process|metabolic process	EG.10157|m.211	908	nuclear	0.96	len=907	ExpAA=3.37	First60=0.00	PredHel=0	Topology=o	_	_	_
EG.10158	HG328424.1	124599	133391	+	2	EG.10158.1|EG.10158.2|	_	16.2561
EG.10159	HG328424.1	161065	165511	-	2	EG.10159.1|EG.10159.2|	gene9663	103.915	smm:Smp_144890	35	119	3e-26	camp-response element binding protein			binding|transcription regulator activity	biological regulation|cellular process|metabolic process|pigmentation	EG.10159|m.214	540	nuclear	0.52	len=539	ExpAA=5.96	First60=0.00	PredHel=0	Topology=o	_	_	_
EG.1016	HG328391.1	9282832	9289241	-	3	EG.1016.1|EG.1016.2|EG.1016.3|	gene973	64.4281	bfo:BRAFLDRAFT_238322	44	406	1e-134	hypothetical protein		cell|cell part		cellular process|death	EG.1016|m.216	313	plasma membrane	0.49	len=312	ExpAA=25.38	First60=16.49	PredHel=0	Topology=o	_	_	_
EG.10160	HG328424.1	167161	167820	-	1	EG.10160.1|	gene9664	179.9	dpo:Dpse_GA17963	61	242	9e-80	GA17963 gene product from transcript GA17963-RA; K12197 charged multivesicular body protein 1	|Cellular Processes; Transport and Catabolism; Endocytosis [PATH:ko04144-Map:ko04144];|			cellular process|establishment of localization|localization	EG.10160|m.218	207	cytoplasmic	0.91	len=206	ExpAA=0.03	First60=0.00	PredHel=0	Topology=o	_	_	_
EG.10161	HG328424.1	171007	171423	.	1	EG.10161.1|	_	1.81662
EG.10162	HG328424.1	171802	173121	+	1	EG.10162.1|	gene9665	98.0445										EG.10162|m.219	440	cytoplasmic	0.44	len=439	ExpAA=0.02	First60=0.00	PredHel=0	Topology=o	_	_	_
EG.10163	HG328424.1	175569	191516	-	2	EG.10163.1|EG.10163.2|	gene9666	29.707	smm:Smp_081660	57	194	2e-53	zinc finger protein			binding		EG.10163|m.220	565	cytoplasmic	0.55	len=564	ExpAA=0.11	First60=0.00	PredHel=0	Topology=o	_	_	_
EG.10164	HG328424.1	193176	194324	+	1	EG.10164.1|	gene9667	18.6765	smm:Smp_150150	22	94.7	8e-19	hypothetical protein					EG.10164|m.223	383	cytoplasmic	0.33	len=382	ExpAA=0.00	First60=0.00	PredHel=0	Topology=o	_	_	_
EG.10165	HG328424.1	194778	195005	.	1	EG.10165.1|	_	3.93401
EG.10166	HG328424.1	195106	207198	-	3	EG.10166.1|EG.10166.2|EG.10166.3|	gene9668	158.294	smm:Smp_052230	47	211	7e-59	serine-type protease inhibitor			enzyme regulator activity		EG.10166|m.224	535	extracellular	0.64	len=534	ExpAA=0.20	First60=0.20	PredHel=0	Topology=o	1	18	0.804
EG.10167	HG328424.1	210195	224424	+	1	EG.10167.1|	gene9669	111.105	spu:582318	28	370	1e-109	hypothetical LOC582318					EG.10167|m.226	1019	plasma membrane	0.37	len=1018	ExpAA=25.14	First60=4.12	PredHel=1	Topology=o891-910i	1	18	0.915
EG.10168	HG328424.1	224791	225010	.	1	EG.10168.1|	_	4.47592
EG.10169	HG328424.1	234892	235365	+	1	EG.10169.1|	_	6.37991
EG.1017	HG328391.1	9290797	9293564	-	6	EG.1017.1|EG.1017.2|EG.1017.3|EG.1017.4|EG.1017.5|EG.1017.6|	gene974	77.1907	smm:Smp_124650	35	54.3	2e-13	hypothetical protein			binding		EG.1017|m.228	223	mitochondrial	0.34	len=222	ExpAA=51.46	First60=23.59	PredHel=3	Topology=o20-42i49-68o78-100i	_	_	_
EG.10170	HG328424.1	231138	235679	-	3	EG.10170.1|EG.10170.2|EG.10170.3|	gene9670	59.5234	smm:Smp_192320	51	138	9e-37	regulator of G protein signaling					EG.10170|m.229	393	mitochondrial	0.54	len=392	ExpAA=0.35	First60=0.28	PredHel=0	Topology=o	_	_	_
EG.10171	HG328424.1	241249	243454	+	4	EG.10171.1|EG.10171.2|EG.10171.3|EG.10171.4|	gene9671	13.423										EG.10171|m.230	117	cytoplasmic	0.61	len=116	ExpAA=0.00	First60=0.00	PredHel=0	Topology=o	_	_	_
EG.10172	HG328424.1	243728	244300	-	1	EG.10172.1|	gene9672	58.401	smm:Smp_137190	51	126	5e-35	frataxin homolog mitochondrial precursor		cell|cell part|organelle	binding|catalytic activity	cellular process|metabolic process	EG.10172|m.231	191	mitochondrial	0.62	len=190	ExpAA=0.15	First60=0.15	PredHel=0	Topology=o	_	_	_
EG.10173	HG328424.1	245729	252153	+	2	EG.10173.1|EG.10173.2|	gene9673	21.9517	smm:Smp_122890	40	352	1e-111	hypothetical protein			binding		EG.10173|m.232	524	cytoplasmic	0.71	len=523	ExpAA=0.00	First60=0.00	PredHel=0	Topology=o	_	_	_
EG.10174	HG328424.1	254381	255532	+	1	EG.10174.1|	gene9674	3.04037										EG.10174|m.235	384	nuclear	0.85	len=383	ExpAA=0.08	First60=0.00	PredHel=0	Topology=o	_	_	_
EG.10175	HG328424.1	259376	260800	-	1	EG.10175.1|	gene9675	14.5735										EG.10175|m.236	475	nuclear	0.96	len=474	ExpAA=0.01	First60=0.00	PredHel=0	Topology=o	_	_	_
EG.10176	HG328424.1	266142	271493	+	3	EG.10176.1|EG.10176.2|EG.10176.3|	gene9677	12.7024										EG.10176|m.237	666	cytoplasmic	0.67	len=665	ExpAA=143.34	First60=0.00	PredHel=7	Topology=o244-266i278-297o302-324i367-389o414-436i443-460o485-507i	_	_	_
EG.10177	HG328424.1	264608	265828	-	1	EG.10177.1|	gene9676	26.5381										EG.10177|m.238	407	nuclear	0.69	len=406	ExpAA=0.00	First60=0.00	PredHel=0	Topology=o	_	_	_
EG.10178	HG328424.1	272299	281312	-	2	EG.10178.1|EG.10178.2|	_	10.3205	smm:Smp_026030	44	311	6e-88	DNA repair and recombination protein rad54-related			binding		EG.10178|m.239	799	nuclear	0.68	len=798	ExpAA=0.92	First60=0.89	PredHel=0	Topology=o	_	_	_
EG.10179	HG328424.1	283010	286391	-	3	EG.10179.1|EG.10179.2|EG.10179.3|	gene9679	26.2663	smm:Smp_121810	44	352	1e-114	hypothetical protein					EG.10179|m.241	101	cytoplasmic	0.9	len=100	ExpAA=0.00	First60=0.00	PredHel=0	Topology=o	_	_	_
EG.1018	HG328391.1	9295004	9307494	-	5	EG.1018.1|EG.1018.2|EG.1018.3|EG.1018.4|EG.1018.5|	gene975|gene976	50.6728	smm:Smp_122800	51	263	1e-69	lupus la ribonucleoprotein
EG.10180	HG328424.1	286589	289609	+	1	EG.10180.1|	gene9680	17.0223	smm:Smp_069220.2	39	276	6e-86	es2 protein ; K13118 protein DGCR14	|Genetic Information Processing; Transcription; Spliceosome [BR:ko03041];|				EG.10180|m.243	458	cytoplasmic	0.65	len=457	ExpAA=0.01	First60=0.00	PredHel=0	Topology=o	_	_	_
EG.10181	HG328424.1	292053	292307	-	1	EG.10181.1|	gene9681	36.9077	smm:Smp_142080	48	78.6	5e-18	hypothetical protein
EG.10182	HG328424.1	292941	295430	+	4	EG.10182.1|EG.10182.2|EG.10182.3|EG.10182.4|	gene9682	68.5669	smm:Smp_138760	56	347	1e-116	hypothetical protein ; K13988 ADP-ribose pyrophosphatase [EC:3.6.1.13]	|Metabolism; Nucleotide Metabolism; Purine metabolism [PATH:ko00230-Map:ko00230];|		catalytic activity		EG.10182|m.245	184	peroxisomal	0.81	len=183	ExpAA=0.00	First60=0.00	PredHel=0	Topology=o	_	_	_
EG.10183	HG328425.1	1085	1487	.	1	EG.10183.1|	_	3.21621
EG.10184	HG328425.1	3205	4757	+	1	EG.10184.1|	_	137.401
EG.10185	HG328425.1	5181	11252	+	6	EG.10185.1|EG.10185.2|EG.10185.3|EG.10185.4|EG.10185.5|EG.10185.6|	gene9683	103.185	smm:Smp_141250	32	102	8e-21	notch		cell|cell part	binding	cellular process	EG.10185|m.250	217	cytoplasmic	0.63	len=216	ExpAA=0.06	First60=0.01	PredHel=0	Topology=o	_	_	_
EG.10186	HG328425.1	7600	9453	-	1	EG.10186.1|	_	0.836078
EG.10187	HG328425.1	11736	12154	.	1	EG.10187.1|	_	1.50127
EG.10188	HG328425.1	13102	13520	.	1	EG.10188.1|	_	2.40204
EG.10189	HG328425.1	13583	13871	.	1	EG.10189.1|	_	2.59404
EG.1019	HG328391.1	9308099	9311095	+	4	EG.1019.1|EG.1019.2|EG.1019.3|EG.1019.4|	gene977	105.627										EG.1019|m.252	168	cytoplasmic	0.88	len=167	ExpAA=20.37	First60=0.29	PredHel=1	Topology=i135-157o	_	_	_
EG.10190	HG328425.1	13952	14439	.	1	EG.10190.1|	_	1.63367
EG.10191	HG328425.1	15198	16117	+	1	EG.10191.1|	_	12.5016
EG.10192	HG328425.1	16220	20396	-	1	EG.10192.1|	gene9684	88.3256	bfo:BRAFLDRAFT_204360	66	236	1e-73	hypothetical protein; K09223 growth factor independent 1	|Genetic Information Processing; Transcription; Transcription factors [BR:ko03000];|		binding		EG.10192|m.254	506	nuclear	0.85	len=505	ExpAA=0.00	First60=0.00	PredHel=0	Topology=o	_	_	_
EG.10193	HG328425.1	21614	22504	-	1	EG.10193.1|	_	2.15278
EG.10194	HG328425.1	25721	38839	+	2	EG.10194.1|EG.10194.2|	_	29.2411	smm:Smp_004120	71	777	0	AMP deaminase ; K01490 AMP deaminase [EC:3.5.4.6]	|Metabolism; Nucleotide Metabolism; Purine metabolism [PATH:ko00230-Map:ko00230];|		catalytic activity	cellular process|metabolic process	EG.10194|m.256	858	cytoplasmic	0.91	len=857	ExpAA=0.26	First60=0.00	PredHel=0	Topology=o	_	_	_
EG.10195	HG328425.1	40981	44140	-	1	EG.10195.1|	_	318.614	smm:Smp_011270.2	26	82.8	8e-16	Sj-Ts4 protein					EG.10195|m.258	267	cytoplasmic	0.76	len=266	ExpAA=0.00	First60=0.00	PredHel=0	Topology=o	_	_	_
EG.10196	HG328425.1	46485	54730	+	1	EG.10196.1|	_	33.8367	smm:Smp_086420	29	167	3e-40	hypothetical protein					EG.10196|m.259	921	cytoplasmic	0.84	len=920	ExpAA=0.04	First60=0.00	PredHel=0	Topology=o	_	_	_
EG.10197	HG328425.1	55359	58321	-	1	EG.10197.1|	gene9688	80.244	smm:Smp_086430.1	66	344	1e-114	brca1-associated protein (brap2)			binding		EG.10197|m.262	339	nuclear	0.62	len=338	ExpAA=0.01	First60=0.00	PredHel=0	Topology=o	_	_	_
EG.10198	HG328425.1	60148	64927	-	1	EG.10198.1|	gene9689	22.0558	smm:Smp_149220	40	278	1e-81	G/t mismatch-specific thymine DNA glycosylase ; K03649 TDG/mug DNA glycosylase family protein [EC:3.2.2.-]	|Genetic Information Processing; Replication and Repair; Base excision repair [PATH:ko03410-Map:ko03410];|Genetic Information Processing; Replication and Repair; DNA repair and recombination proteins [BR:ko03400];|		catalytic activity	cellular process|metabolic process|response to stimulus	EG.10198|m.263	547	nuclear	0.8	len=546	ExpAA=0.07	First60=0.01	PredHel=0	Topology=o	_	_	_
EG.10199	HG328425.1	66165	68270	-	1	EG.10199.1|	gene9690	2.31452	bfo:BRAFLDRAFT_276561	38	322	1e-102	hypothetical protein			catalytic activity	metabolic process	EG.10199|m.265	534	ER	0.33	len=533	ExpAA=15.66	First60=0.66	PredHel=0	Topology=o	1	17	0.846
EG.102	HG328391.1	926052	926504	-	1	EG.102.1|	gene93	0.750846	zma:100192931	78	160	1e-49	H4C14, H4C13, H4C7; histone H4; K11254 histone H4	|Genetic Information Processing; Replication and Repair; Chromosome [BR:ko03036];|Human Diseases; Immune System Diseases; Systemic lupus erythematosus [PATH:ko05322-Map:ko05322];|	cell|cell part|macromolecular complex|organelle|organelle part	binding		EG.102|m.266	151	cytoplasmic	0.73	len=150	ExpAA=0.01	First60=0.00	PredHel=0	Topology=o	_	_	_
EG.1020	HG328391.1	9311343	9318730	+	5	EG.1020.1|EG.1020.2|EG.1020.3|EG.1020.4|EG.1020.5|	gene978	96.2723	phu:Phum_PHUM450820	24	177	3e-43	alpha-1 catenin, putative; K05691 catenin (cadherin-associated protein), alpha	|Cellular Processes; Cell Communication; Adherens junction [PATH:ko04520-Map:ko04520];|Cellular Processes; Cell Communication; Tight junction [PATH:ko04530-Map:ko04530];|Human Diseases; Cancers; Endometrial cancer [PATH:ko05213-Map:ko05213];|Human Diseases; Cancers; Pathways in cancer [PATH:ko05200-Map:ko05200];|Human Diseases; Cardiovascular Diseases; Arrhythmogenic right ventricular cardiomyopa…		binding	biological adhesion|cellular process	EG.1020|m.267	585	cytoplasmic	0.81	len=584	ExpAA=0.02	First60=0.00	PredHel=0	Topology=o	_	_	_
EG.10200	HG328425.1	70066	72044	-	1	EG.10200.1|	gene9691	5.79894	bfo:BRAFLDRAFT_119115	36	288	7e-89	hypothetical protein; K01077 alkaline phosphatase [EC:3.1.3.1]	|Environmental Information Processing; Signal Transduction; Two-component system [PATH:ko02020-Map:ko02020];|Metabolism; Metabolism of Cofactors and Vitamins; Folate biosynthesis [PATH:ko00790-Map:ko00790];|Metabolism; Xenobiotics Biodegradation and Metabolism; Aminobenzoate degradation [PATH:ko00627-Map:ko00627];|		catalytic activity	metabolic process	EG.10200|m.268	545	lysosomal	0.34	len=544	ExpAA=10.25	First60=1.39	PredHel=0	Topology=o	1	22	0.733
EG.10201	HG328425.1	74182	74852	.	1	EG.10201.1|	_	1.32042
EG.10202	HG328425.1	76883	78167	-	1	EG.10202.1|	_	10.2805
EG.10203	HG328425.1	79350	81736	+	3	EG.10203.1|EG.10203.2|EG.10203.3|	gene9693	20.9024	smm:Smp_137040	44	64.7	1e-14	ubiquitin-protein ligase ; K10588 ubiquitin-protein ligase E3 B [EC:6.3.2.19]	|Genetic Information Processing; Folding, Sorting and Degradation; Ubiquitin mediated proteolysis [PATH:ko04120-Map:ko04120];|Genetic Information Processing; Folding, Sorting and Degradation; Ubiquitin system [BR:ko04121];|				EG.10203|m.269	161	cytoplasmic	0.92	len=160	ExpAA=0.01	First60=0.01	PredHel=0	Topology=o	_	_	_
EG.10204	HG328425.1	81978	83653	-	2	EG.10204.1|EG.10204.2|	_	59.8214
EG.10205	HG328425.1	99544	99746	.	1	EG.10205.1|	_	24.6807
EG.10206	HG328425.1	109345	109969	.	1	EG.10206.1|	_	1.61818
EG.10207	HG328425.1	110003	129567	-	4	EG.10207.1|EG.10207.2|EG.10207.3|EG.10207.4|	gene9694	80.092	smm:Smp_009540	44	703	0	ring finger-containing ; K11997 tripartite motif-containing protein 2/3	|Genetic Information Processing; Folding, Sorting and Degradation; Ubiquitin system [BR:ko04121];|	cell|cell part	binding		EG.10207|m.272	947	cytoplasmic	0.57	len=946	ExpAA=0.25	First60=0.00	PredHel=0	Topology=o	_	_	_
EG.10208	HG328425.1	131492	132204	-	3	EG.10208.1|EG.10208.2|EG.10208.3|	gene9695	104.859										EG.10208|m.274	166	mitochondrial	0.46	len=165	ExpAA=36.21	First60=14.72	PredHel=2	Topology=o15-37i139-161o	_	_	_
EG.10209	HG328425.1	133159	133907	+	1	EG.10209.1|	_	2.56426	spu:760579	37	135	8e-35	hypothetical protein LOC760579					EG.10209|m.275	210	cytoplasmic	0.96	len=210	ExpAA=0.00	First60=0.00	PredHel=0	Topology=o	_	_	_
EG.1021	HG328391.1	9319850	9341644	+	3	EG.1021.1|EG.1021.2|EG.1021.3|	_	8.7996	smm:Smp_130890	44	631	0	transporter		cell|cell part	transporter activity	cellular process|establishment of localization|localization	EG.1021|m.276	1755	nuclear	0.64	len=1754	ExpAA=157.97	First60=0.00	PredHel=6	Topology=o845-867i947-964o991-1010i1084-1106o1121-1143i1214-1236o	_	_	_
EG.10210	HG328425.1	134040	148962	+	4	EG.10210.1|EG.10210.2|EG.10210.3|EG.10210.4|	_	21.3032	smm:Smp_167910	41	837	0	hypothetical protein					EG.10210|m.281	783	nuclear	0.44	len=782	ExpAA=0.00	First60=0.00	PredHel=0	Topology=o	_	_	_
EG.10211	HG328425.1	149192	150613	-	3	EG.10211.1|EG.10211.2|EG.10211.3|	gene9697	98.0799	smm:Smp_086900	81	300	1e-101	ADP-ribosylation factor arf ; K07942 ADP-ribosylation factor-like 1	|Environmental Information Processing; Signaling Molecules and Interaction; GTP-binding proteins [BR:ko04031];|	cell|cell part	binding	biological regulation|cellular process|establishment of localization|localization|pigmentation	EG.10211|m.283	257	mitochondrial	0.46	len=256	ExpAA=9.05	First60=0.17	PredHel=0	Topology=o	_	_	_
EG.10212	HG328425.1	152338	157169	-	2	EG.10212.1|EG.10212.2|	gene9698	245.875	smm:Smp_082860	65	578	0	tryptophanyl-tRNA synthetase ; K01867 tryptophanyl-tRNA synthetase [EC:6.1.1.2]	|Genetic Information Processing; Translation; Aminoacyl-tRNA biosynthesis [PATH:ko00970-Map:ko00970];|Metabolism; Amino Acid Metabolism; Amino acid related enzymes [BR:ko01007];|Metabolism; Amino Acid Metabolism; Tryptophan metabolism [PATH:ko00380-Map:ko00380];|	cell|cell part	binding|catalytic activity	cellular process|metabolic process	EG.10212|m.284	413	cytoplasmic	0.83	len=412	ExpAA=0.02	First60=0.00	PredHel=0	Topology=o	_	_	_
EG.10213	HG328425.1	157638	167363	-	4	EG.10213.1|EG.10213.2|EG.10213.3|EG.10213.4|	gene9699	53.1134	smm:Smp_167060	28	105	3e-23	Radixin		cell|cell part|organelle			EG.10213|m.286	259	cytoplasmic	0.79	len=258	ExpAA=0.03	First60=0.01	PredHel=0	Topology=o	_	_	_
EG.10214	HG328425.1	167977	184229	+	5	EG.10214.1|EG.10214.2|EG.10214.3|EG.10214.4|EG.10214.5|	gene9700|gene9701	95.1232	smm:Smp_151050	80	365	1e-116	hypothetical protein			binding
EG.10215	HG328425.1	187042	194000	-	4	EG.10215.1|EG.10215.2|EG.10215.3|EG.10215.4|	_	11.4721	dha:DEHA2C11792g	25	103	2e-21	DEHA2C11792p; K11279 nucleosome assembly protein 1-like 1	|Genetic Information Processing; Replication and Repair; Chromosome [BR:ko03036];|	cell|cell part|organelle		anatomical structure formation|cellular component biogenesis|cellular component organization|cellular process	EG.10215|m.290	103	mitochondrial	0.5	len=102	ExpAA=0.64	First60=0.64	PredHel=0	Topology=o	_	_	_
EG.10216	HG328425.1	194058	211992	-	3	EG.10216.1|EG.10216.2|EG.10216.3|	gene9704	83.3443	smm:Smp_142370.2	64	429	1e-143	phosphatidylinositol-4-phosphate 5-kinase type II ; K00920 1-phosphatidylinositol-5-phosphate 4-kinase [EC:2.7.1.149]	|Cellular Processes; Cell Motility; Regulation of actin cytoskeleton [PATH:ko04810-Map:ko04810];|Environmental Information Processing; Signal Transduction; Phosphatidylinositol signaling system [PATH:ko04070-Map:ko04070];|Metabolism; Carbohydrate Metabolism; Inositol phosphate metabolism [PATH:ko00562-Map:ko00562];|		catalytic activity	cellular process|metabolic process	EG.10216|m.291	679	mitochondrial	0.76	len=678	ExpAA=65.21	First60=0.09	PredHel=2	Topology=o579-601i652-674o	_	_	_
EG.10217	HG328425.1	214159	219891	-	1	EG.10217.1|	gene9705	3.7022	smm:Smp_127170	37	195	6e-53	twik family of potassium channels-related		cell|cell part	transporter activity		EG.10217|m.292	553	plasma membrane	0.34	len=552	ExpAA=130.42	First60=13.35	PredHel=6	Topology=o48-70i270-292o302-324i447-469o479-498i510-532o	_	_	_
EG.10218	HG328425.1	240057	241689	+	1	EG.10218.1|	gene9706	6.90849	tca:663591	69	123	1e-30	Ems; empty spiracles; K09317 homeobox protein EMX	|Genetic Information Processing; Transcription; Transcription factors [BR:ko03000];|		binding	biological regulation|cellular process|metabolic process|pigmentation	EG.10218|m.293	326	nuclear	0.84	len=325	ExpAA=0.00	First60=0.00	PredHel=0	Topology=o	_	_	_
EG.10219	HG328425.1	241769	246844	-	2	EG.10219.1|EG.10219.2|	gene9707	6.65807	smm:Smp_123430	23	127	2e-29	DNA double-strand break repair rad50 ATPase					EG.10219|m.295	329	cytoplasmic	0.79	len=328	ExpAA=0.00	First60=0.00	PredHel=0	Topology=o	_	_	_
EG.1022	HG328391.1	9348952	9349277	.	1	EG.1022.1|	_	1.46609
EG.10220	HG328425.1	247996	253343	+	4	EG.10220.1|EG.10220.2|EG.10220.3|EG.10220.4|	gene9708|gene9709	43.0909	smm:Smp_021330.2	64	581	0	ABC transporter ; K08869 aarF domain-containing kinase	|Metabolism; Enzyme Families; Protein kinases [BR:ko01001];|				EG.10220|m.297	190	cytoplasmic	0.86	len=189	ExpAA=10.75	First60=0.00	PredHel=0	Topology=o	_	_	_
EG.10221	HG328425.1	253078	257131	-	1	EG.10221.1|	gene9710	80.135	smm:Smp_021950.1	63	644	0	suppressor of hairy wing homolog			binding		EG.10221|m.298	949	cytoplasmic	0.69	len=948	ExpAA=0.01	First60=0.00	PredHel=0	Topology=o	_	_	_
EG.10222	HG328425.1	257889	258149	+	1	EG.10222.1|	gene9711	5.23363
EG.10223	HG328425.1	258623	261456	-	2	EG.10223.1|EG.10223.2|	gene9712	71.4374	smm:Smp_085310.2	69	661	0	26S proteasome regulatory subunit S3 ; K03033 26S proteasome regulatory subunit N3	|Genetic Information Processing; Folding, Sorting and Degradation; Proteasome [BR:ko03051];|Genetic Information Processing; Folding, Sorting and Degradation; Proteasome [PATH:ko03050-Map:ko03050];|	cell|cell part|macromolecular complex	binding|enzyme regulator activity	biological regulation|metabolic process|pigmentation	EG.10223|m.300	479	cytoplasmic	0.75	len=478	ExpAA=0.07	First60=0.00	PredHel=0	Topology=o	_	_	_
EG.10224	HG328425.1	267520	268164	.	1	EG.10224.1|	_	5.73075	mbr:MONBRDRAFT_13061	36	105	8e-24	hypothetical protein					EG.10224|m.302	204	peroxisomal	0.34	len=204	ExpAA=48.67	First60=21.40	PredHel=0	Topology=o	_	_	_
EG.10225	HG328425.1	275858	287947	+	3	EG.10225.1|EG.10225.2|EG.10225.3|	_	23.1919
EG.10226	HG328425.1	305231	305739	+	2	EG.10226.1|EG.10226.2|	_	12.1371
EG.10227	HG328425.1	307482	308506	.	1	EG.10227.1|	_	1.10994
EG.10228	HG328426.1	10327	10905	-	1	EG.10228.1|	_	5.86491	bfo:BRAFLDRAFT_104268	47	67.4	8e-18	hypothetical protein; K00685 arginine-tRNA-protein transferase [EC:2.3.2.8]	|Unclassified; Genetic Information Processing; Protein folding and associated processing|		catalytic activity	cellular process|metabolic process	EG.10228|m.303	100	cytoplasmic	0.77	len=99	ExpAA=0.02	First60=0.00	PredHel=0	Topology=o	_	_	_
EG.10229	HG328426.1	12920	16024	-	3	EG.10229.1|EG.10229.2|EG.10229.3|	gene9716	80.6275	smm:Smp_156940	33	68.6	3e-11	hypothetical protein					EG.10229|m.304	180	cytoplasmic	0.86	len=179	ExpAA=23.61	First60=0.43	PredHel=1	Topology=o106-128i	_	_	_
EG.1023	HG328391.1	9354813	9355289	-	1	EG.1023.1|	_	1.8823
EG.10230	HG328426.1	18999	21117	+	1	EG.10230.1|	gene9717	44.0197	smm:Smp_069810	38	302	1e-96	hypothetical protein					EG.10230|m.305	418	plasma membrane	0.54	len=417	ExpAA=66.29	First60=22.60	PredHel=3	Topology=i20-42o62-84i97-119o	_	_	_
EG.10231	HG328426.1	21543	22732	+	2	EG.10231.1|EG.10231.2|	gene9718	16.9273										EG.10231|m.307	225	mitochondrial	0.48	len=224	ExpAA=0.00	First60=0.00	PredHel=0	Topology=o	_	_	_
EG.10232	HG328426.1	50518	51790	+	1	EG.10232.1|	gene9720	4.19941	smm:Smp_128060	50	201	1e-57	hypothetical protein			binding		EG.10232|m.308	356	cytoplasmic	0.66	len=355	ExpAA=0.00	First60=0.00	PredHel=0	Topology=o	_	_	_
EG.10233	HG328426.1	60407	61064	.	1	EG.10233.1|	_	3.16446
EG.10234	HG328426.1	76531	85276	+	1	EG.10234.1|	gene9722	245.736	smm:Smp_159230	47	372	1e-124	quinone oxidoreductase			binding|catalytic activity	metabolic process	EG.10234|m.310	439	cytoplasmic	0.85	len=438	ExpAA=0.43	First60=0.00	PredHel=0	Topology=o	_	_	_
EG.10235	HG328426.1	86590	93131	+	2	EG.10235.1|EG.10235.2|	gene9723	18.7818	smm:Smp_061480	30	166	7e-43	Ubiquitin-protein ligase BRE1					EG.10235|m.311	459	nuclear	0.67	len=458	ExpAA=0.00	First60=0.00	PredHel=0	Topology=o	_	_	_
EG.10236	HG328426.1	114300	131551	-	3	EG.10236.1|EG.10236.2|EG.10236.3|	gene9724	22.4641										EG.10236|m.312	363	cytoplasmic	0.63	len=362	ExpAA=22.83	First60=0.00	PredHel=1	Topology=o203-225i	_	_	_
EG.10237	HG328426.1	159501	160780	-	2	EG.10237.1|EG.10237.2|	gene9726	94.8988	smm:Smp_039000	52	218	5e-70	ATP synthase delta chain ; K02137 F-type H+-transporting ATPase oligomycin sensitivity conferral protein [EC:3.6.3.14]	|Human Diseases; Neurodegenerative Diseases; Alzheimer's disease [PATH:ko05010-Map:ko05010];|Human Diseases; Neurodegenerative Diseases; Huntington's disease [PATH:ko05016-Map:ko05016];|Human Diseases; Neurodegenerative Diseases; Parkinson's disease [PATH:ko05012-Map:ko05012];|Metabolism; Energy Metabolism; Oxidative phosphorylation [PATH:ko00190-Map:ko00190];|		transporter activity	cellular process|establishment of localization|localization|metabolic process
EG.10238	HG328426.1	161577	165036	-	1	EG.10238.1|	gene9727	13.3219	smm:Smp_152460	31	163	9e-42	hypothetical protein		cell|cell part	catalytic activity	cellular process|metabolic process	EG.10238|m.314	633	cytoplasmic	0.66	len=632	ExpAA=134.20	First60=0.00	PredHel=6	Topology=i173-195o330-352i359-376o396-418i499-521o536-558i	_	_	_
EG.10239	HG328426.1	167167	171737	-	1	EG.10239.1|	gene9728	41.1859	smm:Smp_152710.2	37	155	8e-45	glutathione-s-transferase omega			binding|electron carrier activity	biological regulation|cellular process|pigmentation	EG.10239|m.315	238	cytoplasmic	0.8	len=237	ExpAA=0.07	First60=0.00	PredHel=0	Topology=o	_	_	_
EG.1024	HG328391.1	9356730	9358151	-	2	EG.1024.1|EG.1024.2|	_	1.82741
EG.10240	HG328426.1	172241	174043	+	2	EG.10240.1|EG.10240.2|	gene9729	27.101	smm:Smp_045620.1	69	468	1e-165	hypothetical protein ; K12880 THO complex subunit 3	|Genetic Information Processing; Transcription; Spliceosome [BR:ko03041];|Genetic Information Processing; Transcription; Spliceosome [PATH:ko03040-Map:ko03040];|Genetic Information Processing; Translation; RNA transport [PATH:ko03013-Map:ko03013];|		binding		EG.10240|m.316	173	cytoplasmic	0.7	len=172	ExpAA=0.02	First60=0.02	PredHel=0	Topology=o	_	_	_
EG.10241	HG328426.1	178091	213322	-	3	EG.10241.1|EG.10241.2|EG.10241.3|	gene9731	19.0476	smm:Smp_153440	31	280	1e-75	neuropilin (nrp) and tolloid (tll)-like			binding		EG.10241|m.318	1192	plasma membrane	0.3	len=1191	ExpAA=21.95	First60=0.79	PredHel=1	Topology=o569-591i	1	23	0.768
EG.10242	HG328426.1	215908	220997	+	1	EG.10242.1|	gene9732	36.044										EG.10242|m.321	910	cytoplasmic	0.89	len=909	ExpAA=0.94	First60=0.00	PredHel=0	Topology=o	_	_	_
EG.10243	HG328426.1	226106	232456	-	2	EG.10243.1|EG.10243.2|	gene9733	94.7446	smm:Smp_086750	42	1382	0	zinc finger protein			binding		EG.10243|m.325	1699	nuclear	0.47	len=1698	ExpAA=0.01	First60=0.00	PredHel=0	Topology=o	_	_	_
EG.10244	HG328426.1	233184	236531	+	1	EG.10244.1|	gene9734	204.14	smm:Smp_067900	56	440	1e-152	cdc37-related ; K09554 cell division cycle protein 37	|Genetic Information Processing; Folding, Sorting and Degradation; Chaperones and folding catalysts [BR:ko03110];|		binding		EG.10244|m.333	399	cytoplasmic	0.6	len=398	ExpAA=0.00	First60=0.00	PredHel=0	Topology=o	_	_	_
EG.10245	HG328426.1	238513	239032	-	1	EG.10245.1|	gene9735	3065.64	act:ACLA_035500	76	259	8e-88	peptidyl-prolyl cis-trans isomerase/cyclophilin, putative			catalytic activity	cellular process|metabolic process	EG.10245|m.337	163	extracellular	0.59	len=163	ExpAA=34.34	First60=12.24	PredHel=1	Topology=i72-94o	_	_	_
EG.10246	HG328426.1	239858	241406	+	1	EG.10246.1|	_	1.8883	dre:100148678	57	73.2	3e-13	RETRotransposon-like family member (retr-1)-like					EG.10246|m.338	135	mitochondrial	0.94	len=135	ExpAA=0.64	First60=0.02	PredHel=0	Topology=i	_	_	_
EG.10247	HG328426.1	244111	254364	-	2	EG.10247.1|EG.10247.2|	gene9736	587.16	smm:Smp_085540.6	75	2864	0	myosin heavy chain ; K10352 myosin heavy chain	|Cellular Processes; Cell Communication; Tight junction [PATH:ko04530-Map:ko04530];|Cellular Processes; Cell Motility; Cytoskeleton proteins [BR:ko04812];|Human Diseases; Cardiovascular Diseases; Viral myocarditis [PATH:ko05416-Map:ko05416];|	cell|cell part|macromolecular complex|organelle|organelle part	binding|catalytic activity		EG.10247|m.339	1951	cytoplasmic	0.92	len=1950	ExpAA=0.08	First60=0.00	PredHel=0	Topology=o	_	_	_
EG.10248	HG328426.1	261358	262381	+	1	EG.10248.1|	_	11.8211
EG.10249	HG328426.1	264896	267434	+	4	EG.10249.1|EG.10249.2|EG.10249.3|EG.10249.4|	_	75.0717
EG.1025	HG328391.1	9354098	9354632	.	1	EG.1025.1|	_	1.41846
EG.10250	HG328426.1	268665	268896	.	1	EG.10250.1|	_	4.93873
EG.10251	HG328426.1	268928	269459	-	2	EG.10251.1|EG.10251.2|	gene9738	87.8176	smm:Smp_039980	55	101	4e-27	mitochondrial ribosomal protein S33					EG.10251|m.344	114	extracellular	0.33	len=113	ExpAA=0.03	First60=0.03	PredHel=0	Topology=o	1	21	0.561
EG.10252	HG328426.1	270250	271485	+	2	EG.10252.1|EG.10252.2|	gene9739	839.873	smm:Smp_175740.2	58	168	2e-52	60S ribosomal protein L14 ; K02875 large subunit ribosomal protein L14e	|Genetic Information Processing; Translation; Ribosome [BR:ko03011];|Genetic Information Processing; Translation; Ribosome [PATH:ko03010-Map:ko03010];|	cell|cell part|macromolecular complex|organelle	structural molecule activity	cellular process|metabolic process	EG.10252|m.345	163	ER	0.33	len=162	ExpAA=10.97	First60=10.97	PredHel=0	Topology=o	1	22	0.741
EG.10253	HG328426.1	271167	274625	-	2	EG.10253.1|EG.10253.2|	gene9740	16.1784	bfo:BRAFLDRAFT_217557	53	531	0	hypothetical protein; K14213 Xaa-Pro dipeptidase [EC:3.4.13.9]	|Metabolism; Enzyme Families; Peptidases [BR:ko01002];|		binding|catalytic activity		EG.10253|m.346	478	cytoplasmic	0.86	len=477	ExpAA=0.02	First60=0.01	PredHel=0	Topology=o	_	_	_
EG.10254	HG328426.1	275534	276120	.	1	EG.10254.1|	_	10.9654
EG.10255	HG328426.1	278219	278548	-	1	EG.10255.1|	gene9741	98.1671										EG.10255|m.349	110	cytoplasmic	0.83	len=109	ExpAA=0.01	First60=0.01	PredHel=0	Topology=o	_	_	_
EG.10256	HG328426.1	279747	289333	-	3	EG.10256.1|EG.10256.2|EG.10256.3|	gene9742|gene9743	43.5916	smm:Smp_173890	48	449	1e-131	peter pan-related			binding		EG.10256|m.350	771	nuclear	0.89	len=770	ExpAA=0.09	First60=0.07	PredHel=0	Topology=o	_	_	_
EG.10257	HG328426.1	291252	291478	+	1	EG.10257.1|	_	67.7502	smm:Smp_061510.2	58	97.1	3e-23	nardilysin (M16 family)			binding|catalytic activity
EG.10258	HG328426.1	292231	303992	+	2	EG.10258.1|EG.10258.2|	gene9744	212.37	smm:Smp_155220	36	255	2e-71	family M16 unassigned peptidase (M16 family)			binding|catalytic activity		EG.10258|m.351	622	cytoplasmic	0.41	len=621	ExpAA=0.10	First60=0.00	PredHel=0	Topology=o	_	_	_
EG.10259	HG328427.1	22055	22830	-	1	EG.10259.1|	_	0.282177
EG.1026	HG328391.1	9365814	9369388	-	3	EG.1026.1|EG.1026.2|EG.1026.3|	gene981	134.46	smm:Smp_158840	51	549	0	hypothetical protein		cell|cell part|organelle			EG.1026|m.353	618	nuclear	0.94	len=617	ExpAA=0.33	First60=0.00	PredHel=0	Topology=o	_	_	_
EG.10260	HG328427.1	22939	24404	-	2	EG.10260.1|EG.10260.2|	_	10.9873
EG.10261	HG328427.1	36810	37071	+	1	EG.10261.1|	_	2.73805
EG.10262	HG328427.1	49997	52597	+	2	EG.10262.1|EG.10262.2|	gene9747	18.6725	mdo:100025687	34	273	4e-83	ATE1; arginyltransferase 1; K00685 arginine-tRNA-protein transferase [EC:2.3.2.8]	|Unclassified; Genetic Information Processing; Protein folding and associated processing|		catalytic activity	cellular process|metabolic process	EG.10262|m.355	319	nuclear	0.91	len=318	ExpAA=0.00	First60=0.00	PredHel=0	Topology=o	_	_	_
EG.10263	HG328427.1	60180	60487	+	1	EG.10263.1|	gene9748	1.39715
EG.10264	HG328427.1	57992	59080	-	1	EG.10264.1|	_	1.84656
EG.10265	HG328427.1	60841	67138	-	5	EG.10265.1|EG.10265.2|EG.10265.3|EG.10265.4|EG.10265.5|	gene9749	24.9534										EG.10265|m.357	174	extracellular	0.62	len=173	ExpAA=0.03	First60=0.00	PredHel=0	Topology=o	_	_	_
EG.10266	HG328427.1	68591	70854	+	2	EG.10266.1|EG.10266.2|	_	21.4201
EG.10267	HG328427.1	73740	77373	-	2	EG.10267.1|EG.10267.2|	gene9752	68.4431	dre:100331233	43	118	8e-30	zinc finger protein 141-like			binding		EG.10267|m.359	164	peroxisomal	0.36	len=163	ExpAA=0.00	First60=0.00	PredHel=0	Topology=o	_	_	_
EG.10268	HG328427.1	81416	81839	.	1	EG.10268.1|	_	1.76489
EG.10269	HG328427.1	82165	83354	.	1	EG.10269.1|	_	1.50058
EG.1027	HG328391.1	9370082	9376592	+	2	EG.1027.1|EG.1027.2|	gene982|gene983	83.538	smm:Smp_128770	35	275	1e-77	ubiquitin-specific peptidase 4 (C19 family) ; K11835 ubiquitin carboxyl-terminal hydrolase 4/11/15 [EC:3.1.2.15]	|Genetic Information Processing; Folding, Sorting and Degradation; Ubiquitin system [BR:ko04121];|Metabolism; Enzyme Families; Peptidases [BR:ko01002];|		binding|catalytic activity	cellular process|metabolic process	EG.1027|m.361	190	cytoplasmic	0.57	len=189	ExpAA=0.00	First60=0.00	PredHel=0	Topology=o	_	_	_
EG.10270	HG328427.1	83448	84588	.	1	EG.10270.1|	_	1.72714
EG.10271	HG328427.1	85671	86059	-	1	EG.10271.1|	gene9753	5.51084										EG.10271|m.363	108	cytoplasmic	0.83	len=107	ExpAA=0.02	First60=0.02	PredHel=0	Topology=i	_	_	_
EG.10272	HG328427.1	86307	86567	.	1	EG.10272.1|	_	5.12044
EG.10273	HG328427.1	86667	95068	-	2	EG.10273.1|EG.10273.2|	gene9754	34.8236	smm:Smp_194820	35	94.4	2e-39	DNA repair and recombination protein rad54-related ; K10875 DNA repair and recombination protein RAD54 and RAD54-like protein [EC:3.6.4.-]	|Genetic Information Processing; Replication and Repair; DNA repair and recombination proteins [BR:ko03400];|Genetic Information Processing; Replication and Repair; Homologous recombination [PATH:ko03440-Map:ko03440];|
EG.10274	HG328427.1	95540	99004	-	1	EG.10274.1|	_	81.0944
EG.10275	HG328427.1	99148	103495	-	1	EG.10275.1|	_	76.1283
EG.10276	HG328427.1	142580	143920	-	1	EG.10276.1|	_	3.92236	smm:Smp_013440	41	169	5e-48	solute carrier protein		cell|cell part	transporter activity	cellular process|establishment of localization|localization	EG.10276|m.366	172	ER	0.33	len=171	ExpAA=83.84	First60=19.76	PredHel=4	Topology=o31-53i76-98o103-120i141-163o	_	_	_
EG.10277	HG328427.1	144030	144431	-	1	EG.10277.1|	_	1.60862										EG.10277|m.368	107	extracellular	0.72	len=107	ExpAA=19.96	First60=19.95	PredHel=1	Topology=i9-31o	_	_	_
EG.10278	HG328427.1	170561	176695	-	3	EG.10278.1|EG.10278.2|EG.10278.3|	gene9763|gene9764	51.7277	xtr:100216061	24	174	1e-43	eea1, zfyve2; early endosome antigen 1; K12478 early endosome antigen 1	|Cellular Processes; Transport and Catabolism; Endocytosis [PATH:ko04144-Map:ko04144];|Cellular Processes; Transport and Catabolism; Phagosome [PATH:ko04145-Map:ko04145];|Human Diseases; Infectious Diseases; Tuberculosis [PATH:ko05152-Map:ko05152];|		binding
EG.10279	HG328427.1	155609	168913	+	1	EG.10279.1|	gene9762	50.4363	smm:Smp_154790	35	276	2e-76	homeobox protein			binding	biological regulation|cellular process|metabolic process|pigmentation	EG.10279|m.369	768	nuclear	0.91	len=767	ExpAA=0.11	First60=0.00	PredHel=0	Topology=o	_	_	_
EG.1028	HG328391.1	9380040	9392844	+	2	EG.1028.1|EG.1028.2|	_	26.4333	smm:Smp_176110	47	500	1e-158	hypothetical protein					EG.1028|m.370	368	peroxisomal	0.28	len=367	ExpAA=2.96	First60=2.34	PredHel=0	Topology=o	_	_	_
EG.10280	HG328427.1	177519	179520	+	1	EG.10280.1|	_	19.1778	isc:IscW_ISCW018584	33	122	2e-31	protein TEX261, putative
EG.10281	HG328427.1	179388	181094	-	1	EG.10281.1|	gene9766	18.3016	smm:Smp_181450	27	89.4	3e-16	DNA double-strand break repair rad50 ATPase					EG.10281|m.371	569	nuclear	0.73	len=568	ExpAA=0.00	First60=0.00	PredHel=0	Topology=o	_	_	_
EG.10282	HG328427.1	182622	183130	.	1	EG.10282.1|	_	2.40421
EG.10283	HG328427.1	183221	183850	.	1	EG.10283.1|	_	1.44025
EG.10284	HG328427.1	186959	192057	-	2	EG.10284.1|EG.10284.2|	gene9767	43.2132	aga:AgaP_AGAP001356	35	379	1e-118	ACE1; acetylcholinesterase1 (AGAP001356-PA); K01049 acetylcholinesterase [EC:3.1.1.7]	|Metabolism; Lipid Metabolism; Glycerophospholipid metabolism [PATH:ko00564-Map:ko00564];|		catalytic activity		EG.10284|m.372	657	lysosomal	0.36	len=656	ExpAA=4.09	First60=3.77	PredHel=0	Topology=o	1	20	0.807
EG.10285	HG328427.1	193428	200216	+	1	EG.10285.1|	gene9768	39.3923	smm:Smp_142250	66	310	6e-89	suppressor of cytokine signaling					EG.10285|m.375	870	cytoplasmic	0.47	len=869	ExpAA=0.00	First60=0.00	PredHel=0	Topology=o	_	_	_
EG.10286	HG328427.1	200428	200790	.	1	EG.10286.1|	_	39.1177										EG.10286|m.377	121	extracellular	0.83	len=120	ExpAA=2.34	First60=2.18	PredHel=0	Topology=o	_	_	_
EG.10287	HG328427.1	206084	206440	.	1	EG.10287.1|	_	4.44709
EG.10288	HG328427.1	213968	217523	+	1	EG.10288.1|	gene9769	35.7932	smm:Smp_029310	55	313	1e-105	phosphatidylinositol transfer protein		cell|cell part		establishment of localization|localization	EG.10288|m.378	295	peroxisomal	0.3	len=294	ExpAA=0.13	First60=0.08	PredHel=0	Topology=o	_	_	_
EG.10289	HG328427.1	218125	222491	-	2	EG.10289.1|EG.10289.2|	gene9770	19.7576										EG.10289|m.379	193	cytoplasmic	0.88	len=192	ExpAA=0.00	First60=0.00	PredHel=0	Topology=o	_	_	_
EG.1029	HG328391.1	9377056	9381318	-	3	EG.1029.1|EG.1029.2|EG.1029.3|	gene984	18.5499										EG.1029|m.381	236	cytoplasmic	0.72	len=235	ExpAA=6.29	First60=6.28	PredHel=0	Topology=o	_	_	_
EG.10290	HG328427.1	224549	237069	-	2	EG.10290.1|EG.10290.2|	gene9771	41.6819	xtr:100490129	38	274	6e-73	kinesin-like protein KIF13A-like; K10392 kinesin family member 1/13/14	|Cellular Processes; Cell Motility; Cytoskeleton proteins [BR:ko04812];|	cell|cell part|macromolecular complex|organelle|organelle part	catalytic activity	cellular process	EG.10290|m.382	1025	nuclear	0.74	len=1024	ExpAA=0.23	First60=0.00	PredHel=0	Topology=o	_	_	_
EG.10291	HG328427.1	240405	254899	-	1	EG.10291.1|	gene9772	61.9743	smm:Smp_135080.2	32	438	1e-138	microtubule-associated protein ; K10429 microtubule-associated protein 1	|Cellular Processes; Cell Motility; Cytoskeleton proteins [BR:ko04812];|	cell|cell part|organelle|organelle part	binding	cellular component organization|cellular process	EG.10291|m.383	877	cytoplasmic	0.53	len=876	ExpAA=0.56	First60=0.00	PredHel=0	Topology=o	_	_	_
EG.10292	HG328427.1	256159	256370	.	1	EG.10292.1|	_	5.15975
EG.10293	HG328427.1	258672	264191	+	1	EG.10293.1|	gene9773	349.339	smm:Smp_000260	25	248	1e-66	saposin containing protein		cell|cell part|organelle		cellular process|metabolic process	EG.10293|m.385	1029	extracellular	0.85	len=1028	ExpAA=0.10	First60=0.10	PredHel=0	Topology=o	1	18	0.882
EG.10294	HG328427.1	267690	268649	.	1	EG.10294.1|	_	51.8804
EG.10295	HG328427.1	278697	281217	-	4	EG.10295.1|EG.10295.2|EG.10295.3|EG.10295.4|	gene9774	51.5394	mdo:100025687	32	243	3e-71	ATE1; arginyltransferase 1; K00685 arginine-tRNA-protein transferase [EC:2.3.2.8]	|Unclassified; Genetic Information Processing; Protein folding and associated processing|		catalytic activity	cellular process|metabolic process	EG.10295|m.386	327	nuclear	0.46	len=326	ExpAA=8.47	First60=0.00	PredHel=0	Topology=o	_	_	_
EG.10296	HG328427.1	281675	283306	.	1	EG.10296.1|	_	39.4368
EG.10297	HG328428.1	19	5993	-	1	EG.10297.1|	gene9775	25.8527	smm:Smp_061510.1	39	353	1e-114	nardilysin (M16 family)			binding|catalytic activity	metabolic process	EG.10297|m.390	476	cytoplasmic	0.71	len=476	ExpAA=0.00	First60=0.00	PredHel=0	Topology=o	_	_	_
EG.10298	HG328428.1	9270	22499	+	3	EG.10298.1|EG.10298.2|EG.10298.3|	gene9776	2.97142	dre:565850	33	502	1e-156	fk24c07; wu:fk24c07; K01411 nardilysin [EC:3.4.24.61]	|Metabolism; Enzyme Families; Peptidases [BR:ko01002];|		binding|catalytic activity	metabolic process	EG.10298|m.393	1155	nuclear	0.39	len=1154	ExpAA=0.25	First60=0.00	PredHel=0	Topology=o	_	_	_
EG.10299	HG328428.1	25321	45894	-	4	EG.10299.1|EG.10299.2|EG.10299.3|EG.10299.4|	gene9777	13.7497	smm:Smp_164450.2	32	86.3	6e-15	hypothetical protein			binding		EG.10299|m.396	734	nuclear	0.69	len=733	ExpAA=0.04	First60=0.00	PredHel=0	Topology=o	_	_	_
EG.103	HG328391.1	927962	928440	.	1	EG.103.1|	_	3.60546
EG.1030	HG328391.1	9402339	9422268	+	1	EG.1030.1|	_	5.70904	smm:Smp_170380	29	103	2e-21	hypothetical protein					EG.1030|m.399	124	mitochondrial	0.67	len=123	ExpAA=0.01	First60=0.01	PredHel=0	Topology=o	_	_	_
EG.10300	HG328428.1	51035	51603	+	3	EG.10300.1|EG.10300.2|EG.10300.3|	gene9778	29.3912
EG.10301	HG328428.1	63697	65722	+	3	EG.10301.1|EG.10301.2|EG.10301.3|	gene9780	46.436	dre:100000059	38	64.3	4e-16	zinc finger protein 502-like			binding		EG.10301|m.400	135	ER	0.21	len=134	ExpAA=12.67	First60=12.67	PredHel=0	Topology=o	_	_	_
EG.10302	HG328428.1	66914	71775	-	4	EG.10302.1|EG.10302.2|EG.10302.3|EG.10302.4|	gene9781|gene9782	65.7909	phu:Phum_PHUM158020	31	142	3e-37	vacuolar amino acid transporter, putative					EG.10302|m.401	186	plasma membrane	0.7	len=185	ExpAA=47.42	First60=21.36	PredHel=2	Topology=i31-53o130-152i	_	_	_
EG.10303	HG328428.1	73235	87154	-	1	EG.10303.1|	gene9783	19.2252	smm:Smp_133390	41	630	0	restin-like ; K05293 phosphatidylinositol glycan, class U	|Metabolism; Glycan Biosynthesis and Metabolism; Glycosylphosphatidylinositol(GPI)-anchor biosynthesis [PATH:ko00563-Map:ko00563];|		binding		EG.10303|m.402	948	mitochondrial	0.95	len=947	ExpAA=0.01	First60=0.00	PredHel=0	Topology=o	_	_	_
EG.10304	HG328428.1	92475	128469	+	4	EG.10304.1|EG.10304.2|EG.10304.3|EG.10304.4|	gene9785	69.1946	hsa:89796	30	109	3e-22	NAV1, DKFZp781D0314, FLJ12560, FLJ14203, KIAA1151, MGC14961, POMFIL3, STEERIN1, UNC53H1; neuron navigator 1			binding		EG.10304|m.405	522	cytoplasmic	0.81	len=521	ExpAA=0.00	First60=0.00	PredHel=0	Topology=o	_	_	_
EG.10305	HG328428.1	132010	142093	-	5	EG.10305.1|EG.10305.2|EG.10305.3|EG.10305.4|EG.10305.5|	gene9786	104.834	phu:Phum_PHUM488860	37	237	4e-70	cortactin, putative; K06106 cortactin	|Cellular Processes; Cell Communication; Tight junction [PATH:ko04530-Map:ko04530];|Human Diseases; Infectious Diseases; Bacterial invasion of epithelial cells [PATH:ko05100-Map:ko05100];|Human Diseases; Infectious Diseases; Pathogenic Escherichia coli infection [PATH:ko05130-Map:ko05130];|Human Diseases; Infectious Diseases; Shigellosis [PATH:ko05131-Map:ko05131];|		binding		EG.10305|m.406	451	cytoplasmic	0.54	len=450	ExpAA=0.00	First60=0.00	PredHel=0	Topology=o	_	_	_
EG.10306	HG328428.1	145927	146130	.	1	EG.10306.1|	_	6.04201
EG.10307	HG328428.1	149045	149888	+	1	EG.10307.1|	_	1.61957	aag:AaeL_AAEL003020	58	140	3e-38	tailless (tll) ; K08545 nuclear receptor subfamily 2 group E member 1	|Environmental Information Processing; Signaling Molecules and Interaction; Nuclear receptors [BR:ko03310];|Genetic Information Processing; Transcription; Transcription factors [BR:ko03000];|	cell|cell part|organelle	binding|molecular transducer activity|transcription regulator activity	biological regulation|cellular process|metabolic process|pigmentation
EG.10308	HG328428.1	152990	159784	+	1	EG.10308.1|	gene9787	0.970804										EG.10308|m.409	295	cytoplasmic	0.45	len=294	ExpAA=0.07	First60=0.00	PredHel=0	Topology=o	_	_	_
EG.10309	HG328428.1	162833	170045	-	5	EG.10309.1|EG.10309.2|EG.10309.3|EG.10309.4|EG.10309.5|	gene9788	25.5355										EG.10309|m.410	756	plasma membrane	0.4	len=755	ExpAA=24.67	First60=0.74	PredHel=1	Topology=o701-723i	1	20	0.735
EG.1031	HG328391.1	9440109	9452718	+	2	EG.1031.1|EG.1031.2|	gene987	19.3489	smm:Smp_173870	32	272	7e-78	factor for adipocyte differentiation			binding		EG.1031|m.411	833	cytoplasmic	0.73	len=832	ExpAA=0.01	First60=0.00	PredHel=0	Topology=o	_	_	_
EG.10310	HG328428.1	170121	183879	-	3	EG.10310.1|EG.10310.2|EG.10310.3|	_	24.3051	mcc:714447	25	213	4e-53	similar to Protein C6orf170					EG.10310|m.412	1323	cytoplasmic	0.63	len=1322	ExpAA=18.49	First60=0.00	PredHel=0	Topology=o	_	_	_
EG.10311	HG328428.1	187669	208625	-	1	EG.10311.1|	gene9790	24.0931	smm:Smp_143410	33	430	1e-132	hypothetical protein					EG.10311|m.415	979	cytoplasmic	0.64	len=978	ExpAA=16.58	First60=0.02	PredHel=1	Topology=o952-974i	_	_	_
EG.10312	HG328428.1	217004	221817	+	1	EG.10312.1|	gene9792	198.212	dmo:Dmoj_GI20173	76	327	1e-112	GI20173 gene product from transcript GI20173-RA; K07976 Rab family, other	|Environmental Information Processing; Signaling Molecules and Interaction; GTP-binding proteins [BR:ko04031];|	cell|cell part	binding|catalytic activity	biological regulation|cellular process|establishment of localization|localization|pigmentation	EG.10312|m.419	215	cytoplasmic	0.74	len=214	ExpAA=0.52	First60=0.41	PredHel=0	Topology=o	_	_	_
EG.10313	HG328428.1	221814	222254	-	2	EG.10313.1|EG.10313.2|	gene9793	148.842
EG.10314	HG328428.1	223533	230498	-	2	EG.10314.1|EG.10314.2|	gene9794	97.0134	smm:Smp_003710	61	430	1e-145	tropomodulin ; K10370 tropomodulin	|Cellular Processes; Cell Motility; Cytoskeleton proteins [BR:ko04812];|		binding	anatomical structure formation|biological regulation|cellular component biogenesis|cellular component organization|cellular process|metabolic process|multicellular organismal process|pigmentation	EG.10314|m.420	470	cytoplasmic	0.58	len=469	ExpAA=0.08	First60=0.00	PredHel=0	Topology=o	_	_	_
EG.10315	HG328428.1	231211	231731	-	1	EG.10315.1|	_	54.4307
EG.10316	HG328428.1	231860	233906	+	5	EG.10316.1|EG.10316.2|EG.10316.3|EG.10316.4|EG.10316.5|	gene9795	40.3443	smm:Smp_173210	53	329	1e-106	zinc finger protein			binding		EG.10316|m.422	508	nuclear	0.64	len=507	ExpAA=0.02	First60=0.01	PredHel=0	Topology=o	_	_	_
EG.10317	HG328429.1	1203	4409	-	1	EG.10317.1|	_	6.59581										EG.10317|m.423	160	mitochondrial	0.72	len=159	ExpAA=0.10	First60=0.00	PredHel=0	Topology=o	_	_	_
EG.10318	HG328429.1	1203	19579	+	3	EG.10318.1|EG.10318.2|EG.10318.3|	_	9.25287										EG.10318|m.425	526	cytoplasmic	0.67	len=525	ExpAA=24.76	First60=0.00	PredHel=1	Topology=o478-500i	_	_	_
EG.10319	HG328429.1	20162	27297	-	1	EG.10319.1|	gene9798	94.4341	nve:NEMVE_v1g240852	41	670	0	hypothetical protein ; K08776 puromycin-sensitive aminopeptidase [EC:3.4.11.-]	|Metabolism; Enzyme Families; Peptidases [BR:ko01002];|		binding|catalytic activity	metabolic process	EG.10319|m.432	927	cytoplasmic	0.58	len=926	ExpAA=0.12	First60=0.00	PredHel=0	Topology=o	_	_	_
EG.1032	HG328391.1	9455630	9456048	.	1	EG.1032.1|	_	32.1273
EG.10320	HG328429.1	27862	36562	+	5	EG.10320.1|EG.10320.2|EG.10320.3|EG.10320.4|EG.10320.5|	_	15.489	smm:Smp_010740	31	74.3	4e-12	hypothetical protein					EG.10320|m.435	219	extracellular	0.41	len=218	ExpAA=0.76	First60=0.76	PredHel=0	Topology=o	1	20	0.452
EG.10321	HG328429.1	37410	44312	+	3	EG.10321.1|EG.10321.2|EG.10321.3|	_	19.1403	smm:Smp_125330	32	159	2e-37	DEAD box ATP-dependent RNA helicase		cell|cell part|organelle|organelle part		cellular component organization|cellular process	EG.10321|m.439	743	cytoplasmic	0.87	len=742	ExpAA=6.30	First60=0.00	PredHel=0	Topology=o	_	_	_
EG.10322	HG328429.1	51069	51537	.	1	EG.10322.1|	_	2.4863
EG.10323	HG328429.1	53240	53707	-	1	EG.10323.1|	gene9800	0.706686										EG.10323|m.443	132	mitochondrial	0.93	len=131	ExpAA=0.06	First60=0.01	PredHel=0	Topology=o	_	_	_
EG.10324	HG328429.1	56457	59559	+	1	EG.10324.1|	gene9801	57.9532
EG.10325	HG328429.1	59468	61742	-	2	EG.10325.1|EG.10325.2|	gene9802	2398.59	smm:Smp_005880	68	925	0	phosphoenolpyruvate carboxykinase ; K01596 phosphoenolpyruvate carboxykinase (GTP) [EC:4.1.1.32]	|Metabolism; Carbohydrate Metabolism; Citrate cycle (TCA cycle) [PATH:ko00020-Map:ko00020];|Metabolism; Carbohydrate Metabolism; Glycolysis / Gluconeogenesis [PATH:ko00010-Map:ko00010];|Metabolism; Carbohydrate Metabolism; Pyruvate metabolism [PATH:ko00620-Map:ko00620];|Organismal Systems; Endocrine System; Adipocytokine signaling pathway [PATH:ko04920-Map:ko04920];|Organismal Systems; Endocrine …		binding|catalytic activity	cellular process|metabolic process	EG.10325|m.444	636	cytoplasmic	0.7	len=635	ExpAA=0.04	First60=0.00	PredHel=0	Topology=o	_	_	_
EG.10326	HG328429.1	64030	67610	+	2	EG.10326.1|EG.10326.2|	gene9803	158.853	smm:Smp_130310	74	657	0	prolyl oligopeptidase (S09 family)		cell|cell part|macromolecular complex|organelle|organelle part	binding	cellular component organization|cellular process	EG.10326|m.447	455	cytoplasmic	0.79	len=454	ExpAA=2.54	First60=0.01	PredHel=0	Topology=o	_	_	_
EG.10327	HG328429.1	81737	82440	.	1	EG.10327.1|	_	156.618
EG.10328	HG328429.1	170447	177965	-	4	EG.10328.1|EG.10328.2|EG.10328.3|EG.10328.4|	gene9807|gene9808	59.7983										EG.10328|m.448	198	cytoplasmic	0.88	len=197	ExpAA=0.00	First60=0.00	PredHel=0	Topology=o	_	_	_
EG.10329	HG328429.1	178447	183552	+	2	EG.10329.1|EG.10329.2|	gene9809	72.2947	smm:Smp_031690	29	172	2e-46	hypothetical protein					EG.10329|m.449	428	cytoplasmic	0.73	len=427	ExpAA=0.06	First60=0.00	PredHel=0	Topology=o	_	_	_
EG.1033	HG328391.1	9457565	9460275	+	4	EG.1033.1|EG.1033.2|EG.1033.3|EG.1033.4|	gene988	51.1192	tad:TRIADDRAFT_61311	33	117	9e-27	hypothetical protein ; K10994 cell cycle checkpoint control protein RAD9A [EC:3.1.11.2]	|Genetic Information Processing; Replication and Repair; DNA repair and recombination proteins [BR:ko03400];|	cell|cell part|macromolecular complex|organelle|organelle part		biological regulation|cellular process|metabolic process|pigmentation|response to stimulus	EG.1033|m.451	428	nuclear	0.81	len=427	ExpAA=0.01	First60=0.00	PredHel=0	Topology=o	_	_	_
EG.10330	HG328429.1	181935	183552	-	1	EG.10330.1|	_	11.7663
EG.10331	HG328429.1	184073	186042	+	1	EG.10331.1|	gene9810	23.366	ame:411385	28	132	6e-34	similar to CG9119-PA		cell|cell part|organelle			EG.10331|m.453	331	cytoplasmic	0.71	len=330	ExpAA=0.04	First60=0.01	PredHel=0	Topology=o	_	_	_
EG.10332	HG328429.1	187549	189743	-	1	EG.10332.1|	_	20.1281	spu:581171	46	117	2e-46	similar to OSJNBa0059D20.6					EG.10332|m.454	180	cytoplasmic	0.78	len=179	ExpAA=0.05	First60=0.01	PredHel=0	Topology=o	_	_	_
EG.10333	HG328429.1	193858	205994	+	2	EG.10333.1|EG.10333.2|	_	5.52562	xla:399108	29	132	6e-30	coro1c, hcrnn4; coronin, actin binding protein, 1C; K13887 coronin-1C	|Unclassified; Cellular Processes and Signaling; Cell motility and secretion|		binding		EG.10333|m.456	1007	nuclear	0.84	len=1006	ExpAA=0.00	First60=0.00	PredHel=0	Topology=o	_	_	_
EG.10334	HG328429.1	206708	212969	+	2	EG.10334.1|EG.10334.2|	gene9812	80.8826	smm:Smp_139430	32	224	4e-64	phosphoinositol 4-phosphate adaptor protein		cell|cell part	binding|transporter activity	establishment of localization|localization	EG.10334|m.458	542	nuclear	0.57	len=541	ExpAA=0.40	First60=0.00	PredHel=0	Topology=o	_	_	_
EG.10335	HG328429.1	213707	215296	+	3	EG.10335.1|EG.10335.2|EG.10335.3|	gene9813	163.782	smm:Smp_078090.2	33	95.5	2e-20	hypothetical protein					EG.10335|m.459	237	nuclear	0.74	len=236	ExpAA=0.00	First60=0.00	PredHel=0	Topology=o	_	_	_
EG.10336	HG328429.1	216019	234877	+	3	EG.10336.1|EG.10336.2|EG.10336.3|	gene9814	55.3926	smm:Smp_125270	39	609	0	dual specificity kinase			binding|catalytic activity	cellular process|metabolic process	EG.10336|m.460	682	nuclear	0.69	len=681	ExpAA=0.21	First60=0.09	PredHel=0	Topology=o	_	_	_
EG.10337	HG328430.1	22567	24111	-	4	EG.10337.1|EG.10337.2|EG.10337.3|EG.10337.4|	gene9817	90.4908	phu:Phum_PHUM587890	27	78.2	8e-15	G patch domain-containing protein, putative			binding		EG.10337|m.464	267	nuclear	0.33	len=266	ExpAA=0.00	First60=0.00	PredHel=0	Topology=o	_	_	_
EG.10338	HG328430.1	27088	29778	-	1	EG.10338.1|	gene9818	0	cin:100186655	23	177	4e-43	similar to armadillo repeat containing 4			binding		EG.10338|m.466	897	mitochondrial	0.89	len=896	ExpAA=0.57	First60=0.00	PredHel=0	Topology=o	_	_	_
EG.10339	HG328430.1	30857	33734	-	2	EG.10339.1|EG.10339.2|	gene9819	314.647	smm:Smp_027880	56	145	3e-42	hypothetical protein ; K04798 prefoldin beta subunit	|Genetic Information Processing; Folding, Sorting and Degradation; Chaperones and folding catalysts [BR:ko03110];|	cell|cell part|macromolecular complex	binding	cellular process|metabolic process	EG.10339|m.467	126	cytoplasmic	0.68	len=125	ExpAA=0.00	First60=0.00	PredHel=0	Topology=o	_	_	_
EG.1034	HG328391.1	9469291	9470088	+	2	EG.1034.1|EG.1034.2|	gene990	452.189
EG.10340	HG328430.1	34379	40774	+	2	EG.10340.1|EG.10340.2|	gene9820	35.9613	mcc:701688	24	206	4e-52	t-lymphoma invasion and metastasis-inducing protein 2-like; K05731 T-cell lymphoma invasion and metastasis	|Cellular Processes; Cell Motility; Regulation of actin cytoskeleton [PATH:ko04810-Map:ko04810];|Organismal Systems; Immune System; Chemokine signaling pathway [PATH:ko04062-Map:ko04062];|		binding		EG.10340|m.469	729	cytoplasmic	0.54	len=728	ExpAA=0.01	First60=0.00	PredHel=0	Topology=o	_	_	_
EG.10341	HG328430.1	41013	44974	-	2	EG.10341.1|EG.10341.2|	gene9821	26.4206	smm:Smp_048520.1	40	256	8e-81	dehydrodolichyl diphosphate synthase (dedol-pp synthase) ; K11778 cis-prenyltransferase, dehydrodolichyl diphosphate synthase [EC:2.5.1.-]	|Metabolism; Metabolism of Terpenoids and Polyketides; Prenyltransferases [BR:ko01006];|Metabolism; Metabolism of Terpenoids and Polyketides; Terpenoid backbone biosynthesis [PATH:ko00900-Map:ko00900];|		catalytic activity		EG.10341|m.475	273	cytoplasmic	0.9	len=272	ExpAA=3.39	First60=0.00	PredHel=0	Topology=o	_	_	_
EG.10342	HG328430.1	53228	64308	-	2	EG.10342.1|EG.10342.2|	gene9823	87.068	smm:Smp_006920	63	612	0	tyrosine kinase			binding|catalytic activity	cellular process|metabolic process	EG.10342|m.476	621	cytoplasmic	0.63	len=620	ExpAA=0.03	First60=0.00	PredHel=0	Topology=o	_	_	_
EG.10343	HG328430.1	64963	66714	.	1	EG.10343.1|	_	1.65381										EG.10343|m.477	107	cytoplasmic	0.62	len=106	ExpAA=0.11	First60=0.01	PredHel=0	Topology=o	_	_	_
EG.10344	HG328430.1	67038	74017	-	2	EG.10344.1|EG.10344.2|	gene9824	43.0713	smm:Smp_132020	57	707	0	cell division cycle 20 (fizzy)-related ; K03364 cell division cycle 20-like protein 1, cofactor of APC complex	|Cellular Processes; Cell Growth and Death; Cell cycle - yeast [PATH:ko04111-Map:ko04111];|Cellular Processes; Cell Growth and Death; Cell cycle [PATH:ko04110-Map:ko04110];|Genetic Information Processing; Folding, Sorting and Degradation; Ubiquitin mediated proteolysis [PATH:ko04120-Map:ko04120];|Genetic Information Processing; Folding, Sorting and Degradation; Ubiquitin system [BR:ko04121];|Orga…		binding		EG.10344|m.479	371	cytoplasmic	0.92	len=370	ExpAA=0.05	First60=0.05	PredHel=0	Topology=o	_	_	_
EG.10345	HG328430.1	76118	76553	+	2	EG.10345.1|EG.10345.2|	gene9825	19.941	ame:726016	45	94.7	4e-24	hypothetical protein LOC726016; K11270 chromosome transmission fidelity protein 8	|Genetic Information Processing; Replication and Repair; Chromosome [BR:ko03036];|				EG.10345|m.481	106	mitochondrial	0.85	len=105	ExpAA=0.01	First60=0.00	PredHel=0	Topology=i	_	_	_
EG.10346	HG328430.1	77504	78826	-	1	EG.10346.1|	_	24.4693	smm:Smp_180480.1	38	162	1e-44	hypothetical protein		cell|cell part|macromolecular complex|membrane\-enclosed lumen|organelle|organelle part		biological regulation|cellular process|metabolic process|pigmentation	EG.10346|m.482	310	extracellular	0.51	len=309	ExpAA=0.04	First60=0.04	PredHel=0	Topology=o	_	_	_
EG.10347	HG328430.1	79187	79396	-	1	EG.10347.1|	_	3.76051
EG.10348	HG328430.1	81320	90637	+	2	EG.10348.1|EG.10348.2|	gene9827	41.0194	smm:Smp_180470	45	554	0	cytoplasmic dynein intermediate chain 2 (dhic-2)			binding		EG.10348|m.483	642	cytoplasmic	0.53	len=641	ExpAA=0.24	First60=0.00	PredHel=0	Topology=o	_	_	_
EG.10349	HG328430.1	94100	97584	+	1	EG.10349.1|	gene9828	4.20441										EG.10349|m.485	264	extracellular	0.35	len=263	ExpAA=14.07	First60=12.14	PredHel=0	Topology=o	1	19	0.816
EG.1035	HG328391.1	9474808	9480126	+	3	EG.1035.1|EG.1035.2|EG.1035.3|	gene991	35.5037	smm:Smp_062560	42	290	3e-91	wnt inhibitor frzb2			binding		EG.1035|m.486	235	peroxisomal	0.4	len=234	ExpAA=0.01	First60=0.01	PredHel=0	Topology=o	1	14	0.577
EG.10350	HG328430.1	98703	101037	+	1	EG.10350.1|	gene9829	5.57817										EG.10350|m.488	252	extracellular	0.74	len=251	ExpAA=5.78	First60=4.59	PredHel=0	Topology=o	1	20	0.751
EG.10351	HG328430.1	102654	104507	+	2	EG.10351.1|EG.10351.2|	gene9830	3.50444										EG.10351|m.489	255	extracellular	0.7	len=254	ExpAA=44.49	First60=18.58	PredHel=1	Topology=i7-26o	1	20	0.717
EG.10352	HG328430.1	111233	114935	-	1	EG.10352.1|	_	3.47339	tad:TRIADDRAFT_59364	24	84	5e-14	hypothetical protein			binding|catalytic activity	cellular process|metabolic process	EG.10352|m.490	920	nuclear	0.52	len=919	ExpAA=26.96	First60=4.14	PredHel=1	Topology=i205-227o	_	_	_
EG.10353	HG328430.1	121258	122013	+	1	EG.10353.1|	gene9832	101.812	smm:Smp_007730.1	75	348	1e-121	ER lumen protein retaining receptor ; K10949 ER lumen protein retaining receptor	|Human Diseases; Infectious Diseases; Vibrio cholerae infection [PATH:ko05110-Map:ko05110];|	cell|cell part	binding	biological regulation|cellular process|localization	EG.10353|m.491	213	ER	0.54	len=212	ExpAA=124.88	First60=25.22	PredHel=6	Topology=i2-24o58-80i93-115o119-138i151-168o178-200i	_	_	_
EG.10354	HG328430.1	128981	129606	.	1	EG.10354.1|	_	2.09894
EG.10355	HG328430.1	129892	136316	-	3	EG.10355.1|EG.10355.2|EG.10355.3|	gene9833	6.27725	aag:AaeL_AAEL002451	30	204	2e-55	zinc finger protein ; K09299 zinc finger homeobox protein 1	|Genetic Information Processing; Transcription; Transcription factors [BR:ko03000];|		binding	biological regulation|cellular process|metabolic process|pigmentation	EG.10355|m.493	452	cytoplasmic	0.64	len=451	ExpAA=0.00	First60=0.00	PredHel=0	Topology=o	_	_	_
EG.10356	HG328430.1	148149	148542	.	1	EG.10356.1|	_	1.67515
EG.10357	HG328430.1	149208	150618	-	1	EG.10357.1|	_	188.924	smm:Smp_009430	43	215	3e-64	steroid dehydrogenase			catalytic activity	metabolic process	EG.10357|m.497	313	ER	0.44	len=312	ExpAA=54.66	First60=22.89	PredHel=1	Topology=i5-27o	_	_	_
EG.10358	HG328430.1	150779	154831	+	2	EG.10358.1|EG.10358.2|	gene9834	110.875	smm:Smp_022500	30	67.4	3e-11	hypothetical protein					EG.10358|m.498	206	plasma membrane	0.48	len=205	ExpAA=0.00	First60=0.00	PredHel=0	Topology=o	_	_	_
EG.10359	HG328430.1	155965	156389	.	1	EG.10359.1|	_	2.92956
EG.1036	HG328391.1	9486302	9487809	-	2	EG.1036.1|EG.1036.2|	gene993	304.907	smm:Smp_155870	58	240	7e-76	mitochondrial import inner membrane translocase subunit Tim17					EG.1036|m.499	237	cytoplasmic	0.88	len=236	ExpAA=67.72	First60=20.40	PredHel=3	Topology=o10-32i61-83o111-133i	_	_	_
EG.10360	HG328430.1	157294	157800	.	1	EG.10360.1|	_	4.39788
EG.10361	HG328430.1	158074	160727	-	3	EG.10361.1|EG.10361.2|EG.10361.3|	gene9835|gene9836	159.737	smm:Smp_022540.1	46	237	6e-74	hypothetical protein
EG.10362	HG328430.1	163893	167976	+	5	EG.10362.1|EG.10362.2|EG.10362.3|EG.10362.4|EG.10362.5|	gene9837|gene9838	38.8286	smm:Smp_098370.1	53	457	1e-157	ubiquinone biosynthesis protein aarf(E.coli)/abc1
EG.10363	HG328430.1	172062	180810	+	7	EG.10363.1|EG.10363.2|EG.10363.3|EG.10363.4|EG.10363.5|EG.10363.6|EG.10363.7|	gene9841	52.6951	xla:447536	25	155	2e-36	MGC83837 protein; K13170 splicing factor, arginine/serine-rich 18	|Genetic Information Processing; Transcription; Spliceosome [BR:ko03041];|				EG.10363|m.501	170	cytoplasmic	0.85	len=169	ExpAA=0.00	First60=0.00	PredHel=0	Topology=o	_	_	_
EG.10364	HG328430.1	181690	187863	-	2	EG.10364.1|EG.10364.2|	gene9842	34.9644	smm:Smp_139080	35	218	3e-63	bestrophin-related					EG.10364|m.507	277	cytoplasmic	0.35	len=276	ExpAA=34.88	First60=20.97	PredHel=1	Topology=i20-42o	_	_	_
EG.10365	HG328430.1	188438	198169	+	6	EG.10365.1|EG.10365.2|EG.10365.3|EG.10365.4|EG.10365.5|EG.10365.6|	gene9845	44.3253	aag:AaeL_AAEL007322	29	115	9e-27	phosphatidate phosphatase ; K01080 phosphatidate phosphatase [EC:3.1.3.4]	|Metabolism; Lipid Metabolism; Ether lipid metabolism [PATH:ko00565-Map:ko00565];|Metabolism; Lipid Metabolism; Glycerolipid metabolism [PATH:ko00561-Map:ko00561];|Metabolism; Lipid Metabolism; Glycerophospholipid metabolism [PATH:ko00564-Map:ko00564];|Metabolism; Lipid Metabolism; Sphingolipid metabolism [PATH:ko00600-Map:ko00600];|Organismal Systems; Digestive System; Fat digestion and absorpti…	cell|cell part	catalytic activity	cellular process|metabolic process	EG.10365|m.509	225	peroxisomal	0.46	len=224	ExpAA=1.85	First60=0.00	PredHel=0	Topology=o	_	_	_
EG.10366	HG328430.1	191443	192783	-	2	EG.10366.1|EG.10366.2|	gene9844	18.9628	smm:Smp_104710	38	64.7	2e-11	hypothetical protein					EG.10366|m.511	200	nuclear	0.88	len=199	ExpAA=0.01	First60=0.00	PredHel=0	Topology=o	_	_	_
EG.10367	HG328430.1	205597	205804	.	1	EG.10367.1|	_	5.57148
EG.10368	HG328430.1	207600	208030	.	1	EG.10368.1|	_	2.00202
EG.10369	HG328430.1	216952	217265	.	1	EG.10369.1|	_	3.72016
EG.1037	HG328391.1	9488401	9492818	+	5	EG.1037.1|EG.1037.2|EG.1037.3|EG.1037.4|EG.1037.5|	gene994	164.976	smm:Smp_126850.2	45	770	0	RNA binding protein ; K13094 RNA-binding protein 5/10	|Genetic Information Processing; Transcription; Spliceosome [BR:ko03041];|		binding		EG.1037|m.512	588	ER	0.39	len=587	ExpAA=1.92	First60=1.90	PredHel=0	Topology=o	_	_	_
EG.10370	HG328431.1	1649	1908	.	1	EG.10370.1|	_	6.04044
EG.10371	HG328431.1	27810	32246	+	4	EG.10371.1|EG.10371.2|EG.10371.3|EG.10371.4|	_	7.17835
EG.10372	HG328431.1	139981	172710	+	4	EG.10372.1|EG.10372.2|EG.10372.3|EG.10372.4|	_	21.8415
EG.10373	HG328431.1	151796	153747	+	1	EG.10373.1|	gene9851	0.598262										EG.10373|m.515	135	mitochondrial	0.74	len=134	ExpAA=0.28	First60=0.07	PredHel=0	Topology=o	_	_	_
EG.10374	HG328431.1	163169	163542	+	1	EG.10374.1|	_	0.412462
EG.10375	HG328431.1	175020	176262	.	1	EG.10375.1|	_	5.77145
EG.10376	HG328431.1	48366	158017	-	8	EG.10376.1|EG.10376.2|EG.10376.3|EG.10376.4|EG.10376.5|EG.10376.6|EG.10376.7|EG.10376.8|	gene9852	35.618
EG.10377	HG328431.1	11012	176513	-	1	EG.10377.1|	_	1.3964
EG.10378	HG328431.1	169863	171273	-	2	EG.10378.1|EG.10378.2|	_	2.23596
EG.10379	HG328431.1	150787	151111	-	1	EG.10379.1|	_	1.53425
EG.1038	HG328391.1	9493280	9495069	-	2	EG.1038.1|EG.1038.2|	gene995	73.4196	nvi:100117322	57	520	0	NV17985; similar to conserved hypothetical protein		cell|cell part			EG.1038|m.517	441	ER	0.49	len=440	ExpAA=198.42	First60=39.26	PredHel=9	Topology=o11-30i42-64o79-101i113-132o152-174i260-282o311-333i350-372o397-416i	_	_	_
EG.10380	HG328432.1	7448	9291	+	2	EG.10380.1|EG.10380.2|	_	7.94475								binding		EG.10380|m.518	141	extracellular	0.66	len=140	ExpAA=0.02	First60=0.00	PredHel=0	Topology=o	_	_	_
EG.10381	HG328432.1	9397	9666	.	1	EG.10381.1|	_	3.10289
EG.10382	HG328432.1	10312	10540	.	1	EG.10382.1|	_	3.87423
EG.10383	HG328432.1	17421	18019	.	1	EG.10383.1|	_	14.089
EG.10384	HG328432.1	53886	54908	.	1	EG.10384.1|	_	2.56745
EG.10385	HG328432.1	55904	56250	.	1	EG.10385.1|	_	1.71269
EG.10386	HG328432.1	59292	64548	+	1	EG.10386.1|	_	21.6626
EG.10387	HG328432.1	132072	132552	.	1	EG.10387.1|	_	27.698
EG.10388	HG328432.1	81904	83006	.	1	EG.10388.1|	_	4.45617
EG.10389	HG328432.1	134295	134871	.	1	EG.10389.1|	_	5.43887
EG.1039	HG328391.1	9496580	9497031	-	1	EG.1039.1|	_	2.22349
EG.10390	HG328432.1	56336	57423	-	1	EG.10390.1|	_	0.835856
EG.10391	HG328432.1	67153	71531	-	4	EG.10391.1|EG.10391.2|EG.10391.3|EG.10391.4|	gene9858	16.971	smm:Smp_151290	49	152	5e-37	multidrug resistance protein		cell|cell part	transporter activity	cellular process|establishment of localization|localization|response to stimulus	EG.10391|m.519	103	extracellular	0.85	len=103	ExpAA=28.80	First60=22.93	PredHel=1	Topology=o27-49i	_	_	_
EG.10392	HG328432.1	132683	134154	.	1	EG.10392.1|	_	1.95584	smm:Smp_163540	50	94	4e-18	hypothetical protein
EG.10393	HG328432.1	129641	130122	.	1	EG.10393.1|	_	1.90392
EG.10394	HG328432.1	127212	127594	.	1	EG.10394.1|	_	0.706029
EG.10395	HG328432.1	138178	138382	.	1	EG.10395.1|	_	5.91825
EG.10396	HG328432.1	139655	140517	.	1	EG.10396.1|	_	2.63945
EG.10397	HG328432.1	142804	143108	-	1	EG.10397.1|	_	2.38388
EG.10398	HG328432.1	143745	144019	.	1	EG.10398.1|	_	2.9519
EG.10399	HG328432.1	148290	148507	-	1	EG.10399.1|	_	7.2184
EG.104	HG328391.1	928589	945135	-	6	EG.104.1|EG.104.2|EG.104.3|EG.104.4|EG.104.5|EG.104.6|	_	9.68281	smm:Smp_047540	45	409	1e-124	f-box and wd40 domain protein ; K10260 F-box and WD-40 domain protein 7	|Genetic Information Processing; Folding, Sorting and Degradation; Ubiquitin mediated proteolysis [PATH:ko04120-Map:ko04120];|Genetic Information Processing; Folding, Sorting and Degradation; Ubiquitin system [BR:ko04121];|		binding		EG.104|m.520	500	cytoplasmic	0.67	len=499	ExpAA=0.03	First60=0.00	PredHel=0	Topology=o	_	_	_
EG.1040	HG328391.1	9497566	9498205	.	1	EG.1040.1|	_	2.50499
EG.10400	HG328432.1	167318	167698	.	1	EG.10400.1|	_	1.78247
EG.10401	HG328432.1	168027	168631	.	1	EG.10401.1|	_	3.21863
EG.10402	HG328433.1	8530	8846	.	1	EG.10402.1|	_	2.08038
EG.10403	HG328433.1	27867	29507	+	1	EG.10403.1|	gene9860	0.396533	isc:IscW_ISCW017456	60	652	0	heat shock protein, putative (EC:1.3.1.74); K03283 heat shock 70kDa protein 1/8	|Cellular Processes; Transport and Catabolism; Endocytosis [PATH:ko04144-Map:ko04144];|Environmental Information Processing; Signal Transduction; MAPK signaling pathway [PATH:ko04010-Map:ko04010];|Genetic Information Processing; Folding, Sorting and Degradation; Chaperones and folding catalysts [BR:ko03110];|Genetic Information Processing; Folding, Sorting and Degradation; Proteasome [BR:ko03051]…				EG.10403|m.523	547	cytoplasmic	0.88	len=546	ExpAA=0.02	First60=0.00	PredHel=0	Topology=o	_	_	_
EG.10404	HG328433.1	34912	46925	-	2	EG.10404.1|EG.10404.2|	gene9861	25.6097	smm:Smp_134590	58	1490	0	unc-13 (munc13) ; K00030 isocitrate dehydrogenase (NAD+) [EC:1.1.1.41]	|Metabolism; Carbohydrate Metabolism; Citrate cycle (TCA cycle) [PATH:ko00020-Map:ko00020];|		binding	cellular process|multicellular organismal process	EG.10404|m.525	463	peroxisomal	0.26	len=462	ExpAA=0.17	First60=0.17	PredHel=0	Topology=o	_	_	_
EG.10405	HG328433.1	47333	48215	.	1	EG.10405.1|	_	8.10397										EG.10405|m.529	121	cytoplasmic	0.95	len=121	ExpAA=0.00	First60=0.00	PredHel=0	Topology=o	_	_	_
EG.10406	HG328433.1	56023	63134	-	1	EG.10406.1|	_	4.00355										EG.10406|m.530	132	cytoplasmic	0.71	len=131	ExpAA=0.08	First60=0.00	PredHel=0	Topology=o	_	_	_
EG.10407	HG328433.1	66072	76619	+	3	EG.10407.1|EG.10407.2|EG.10407.3|	gene9863	17.0941	smm:Smp_173990	40	433	1e-128	rab11			binding|molecular transducer activity	anatomical structure formation|cellular component biogenesis|cellular component organization|cellular process	EG.10407|m.531	681	nuclear	0.43	len=680	ExpAA=0.01	First60=0.00	PredHel=0	Topology=o	_	_	_
EG.10408	HG328433.1	77627	86041	-	2	EG.10408.1|EG.10408.2|	gene9865	35.6854	smm:Smp_175780	63	345	4e-99	sex-determining protein fem-1			binding		EG.10408|m.532	787	nuclear	0.56	len=786	ExpAA=0.14	First60=0.06	PredHel=0	Topology=o	_	_	_
EG.10409	HG328433.1	104826	105430	.	1	EG.10409.1|	_	19.1424										EG.10409|m.536	185	plasma membrane	0.32	len=184	ExpAA=23.13	First60=17.67	PredHel=1	Topology=o44-66i	_	_	_
EG.1041	HG328391.1	9498509	9510000	+	6	EG.1041.1|EG.1041.2|EG.1041.3|EG.1041.4|EG.1041.5|EG.1041.6|	gene996	29.8628	bfo:BRAFLDRAFT_126603	51	839	0	hypothetical protein		cell|cell part|macromolecular complex	binding	cellular process|establishment of localization|localization	EG.1041|m.538	546	cytoplasmic	0.89	len=545	ExpAA=0.01	First60=0.00	PredHel=0	Topology=o	_	_	_
EG.10410	HG328433.1	87297	109474	-	3	EG.10410.1|EG.10410.2|EG.10410.3|	gene9866	10.6717	spu:582208	29	227	5e-62	similar to Centrosomal protein 78					EG.10410|m.541	865	nuclear	0.85	len=864	ExpAA=0.01	First60=0.00	PredHel=0	Topology=o	_	_	_
EG.10411	HG328433.1	120648	121133	.	1	EG.10411.1|	_	1.64428
EG.10412	HG328433.1	129129	138519	+	7	EG.10412.1|EG.10412.2|EG.10412.3|EG.10412.4|EG.10412.5|EG.10412.6|EG.10412.7|	gene9867	67.3997	smm:Smp_181270.2	41	259	1e-76	hypothetical protein			binding		EG.10412|m.542	505	nuclear	0.63	len=504	ExpAA=1.54	First60=0.00	PredHel=0	Topology=o	_	_	_
EG.10413	HG328433.1	138705	139041	.	1	EG.10413.1|	_	1.82013
EG.10414	HG328433.1	140831	152478	+	4	EG.10414.1|EG.10414.2|EG.10414.3|EG.10414.4|	gene9868	36.5521	smm:Smp_125430	39	712	0	development and differentiation-enhancing factor ddef ; K12488 Arf-GAP with SH3 domain, ANK repeat and PH domain-containing protein	|Cellular Processes; Transport and Catabolism; Endocytosis [PATH:ko04144-Map:ko04144];|Organismal Systems; Immune System; Fc gamma R-mediated phagocytosis [PATH:ko04666-Map:ko04666];|		binding|enzyme regulator activity		EG.10414|m.543	399	cytoplasmic	0.79	len=398	ExpAA=3.61	First60=0.00	PredHel=0	Topology=o	_	_	_
EG.10415	HG328433.1	156060	163176	-	2	EG.10415.1|EG.10415.2|	gene9869	54.3836	smm:Smp_166010	51	720	0	ankyrin repeat-containing			binding		EG.10415|m.549	790	nuclear	0.52	len=789	ExpAA=0.05	First60=0.00	PredHel=0	Topology=o	_	_	_
EG.10416	HG328433.1	164170	169594	+	1	EG.10416.1|	_	84.303	gga:418387	35	353	1e-111	TOMM70A; translocase of outer mitochondrial membrane 70 homolog A (S. cerevisiae)			binding		EG.10416|m.552	620	ER	0.5	len=619	ExpAA=20.95	First60=20.90	PredHel=1	Topology=i12-31o	_	_	_
EG.10417	HG328433.1	172447	176276	-	2	EG.10417.1|EG.10417.2|	gene9871	691.885	smm:Smp_010940.3	46	236	1e-72	phosphoprotein			binding		EG.10417|m.555	344	nuclear	0.46	len=343	ExpAA=0.18	First60=0.00	PredHel=0	Topology=o	_	_	_
EG.10418	HG328433.1	177964	201237	+	3	EG.10418.1|EG.10418.2|EG.10418.3|	gene9872	11.0879	smm:Smp_057360	70	480	1e-152	serine/threonine protein kinase (EC:2.7.11.1)			binding|catalytic activity	cellular process|metabolic process	EG.10418|m.558	1683	nuclear	0.93	len=1682	ExpAA=0.15	First60=0.00	PredHel=0	Topology=o	_	_	_
EG.10419	HG328434.1	2010	10316	-	4	EG.10419.1|EG.10419.2|EG.10419.3|EG.10419.4|	gene9874	86.3063	smm:Smp_005640	51	211	2e-63	poly(A) polymerase cid (pap) (caffein-induced death protein) ; K14079 poly(A) RNA polymerase GLD2 [EC:2.7.7.19]			catalytic activity		EG.10419|m.561	196	cytoplasmic	0.71	len=195	ExpAA=1.11	First60=1.05	PredHel=0	Topology=o	_	_	_
EG.1042	HG328391.1	9512174	9513436	+	1	EG.1042.1|	gene997	1.86874	smm:Smp_099640	68	583	0	P2X receptor subunit		cell|cell part	molecular transducer activity|transporter activity	biological regulation|cellular process|pigmentation|response to stimulus	EG.1042|m.562	421	peroxisomal	0.44	len=420	ExpAA=43.89	First60=21.22	PredHel=2	Topology=i32-54o346-368i	_	_	_
EG.10420	HG328434.1	2994	3787	-	1	EG.10420.1|	_	13.1206								catalytic activity
EG.10421	HG328434.1	11396	20494	-	5	EG.10421.1|EG.10421.2|EG.10421.3|EG.10421.4|EG.10421.5|	gene9875	89.6876	smm:Smp_140020	34	111	3e-24	hypothetical protein					EG.10421|m.563	596	cytoplasmic	0.78	len=595	ExpAA=0.00	First60=0.00	PredHel=0	Topology=o	_	_	_
EG.10422	HG328434.1	23076	23618	.	1	EG.10422.1|	_	1.58555
EG.10423	HG328434.1	23669	27515	-	2	EG.10423.1|EG.10423.2|	gene9876	25.0945	smm:Smp_166680	35	278	6e-86	sorting and assembly machinery (sam50) protein		cell|cell part			EG.10423|m.565	216	cytoplasmic	0.48	len=215	ExpAA=3.57	First60=0.21	PredHel=0	Topology=o	_	_	_
EG.10424	HG328434.1	28256	35899	-	2	EG.10424.1|EG.10424.2|	gene9877	62.8522	smm:Smp_127900	28	163	2e-38	hypothetical protein			binding|transcription regulator activity	biological regulation|cellular process|metabolic process|pigmentation	EG.10424|m.567	619	cytoplasmic	0.66	len=618	ExpAA=0.00	First60=0.00	PredHel=0	Topology=o	_	_	_
EG.10425	HG328434.1	35952	36680	.	1	EG.10425.1|	_	5.38181										EG.10425|m.571	105	cytoplasmic	0.43	len=104	ExpAA=0.01	First60=0.00	PredHel=0	Topology=o	_	_	_
EG.10426	HG328434.1	36734	37131	.	1	EG.10426.1|	_	6.90763
EG.10427	HG328434.1	40985	41290	+	1	EG.10427.1|	gene9878	0										EG.10427|m.572	102	cytoplasmic	0.89	len=101	ExpAA=0.00	First60=0.00	PredHel=0	Topology=o	_	_	_
EG.10428	HG328434.1	42166	42536	.	1	EG.10428.1|	_	2.2498
EG.10429	HG328434.1	46197	46729	.	1	EG.10429.1|	_	3.05669
EG.1043	HG328391.1	9512962	9517926	-	2	EG.1043.1|EG.1043.2|	gene998	78.4325	smm:Smp_072090.4	53	323	1e-107	[ACP] S-malonyltransferase (EC:2.3.1.39); K00645 [acyl-carrier-protein] S-malonyltransferase [EC:2.3.1.39]	|Metabolism; Lipid Metabolism; Fatty acid biosynthesis [PATH:ko00061-Map:ko00061];|Metabolism; Lipid Metabolism; Lipid biosynthesis proteins [BR:ko01004];|	cell|cell part	catalytic activity|molecular transducer activity|transporter activity	metabolic process|response to stimulus	EG.1043|m.573	254	mitochondrial	0.78	len=253	ExpAA=0.42	First60=0.00	PredHel=0	Topology=o	_	_	_
EG.10430	HG328434.1	48792	50517	-	2	EG.10430.1|EG.10430.2|	gene9880	512.567	smm:Smp_097380	72	154	1e-47	groes chaperonin ; K04078 chaperonin GroES	|Genetic Information Processing; Folding, Sorting and Degradation; Chaperones and folding catalysts [BR:ko03110];|	cell|cell part	binding	cellular process|metabolic process	EG.10430|m.576	127	extracellular	0.61	len=127	ExpAA=0.01	First60=0.01	PredHel=0	Topology=o	_	_	_
EG.10431	HG328434.1	53433	61359	-	6	EG.10431.1|EG.10431.2|EG.10431.3|EG.10431.4|EG.10431.5|EG.10431.6|	gene9881	16.0791	smm:Smp_144860	67	170	2e-54	boule-related			binding		EG.10431|m.578	306	cytoplasmic	0.71	len=305	ExpAA=0.04	First60=0.01	PredHel=0	Topology=o	_	_	_
EG.10432	HG328434.1	80865	85615	-	1	EG.10432.1|	gene9884	150.375	smm:Smp_130370	52	263	7e-85	elongation of fatty acids protein 1		cell|cell part			EG.10432|m.583	313	peroxisomal	0.38	len=312	ExpAA=138.39	First60=20.82	PredHel=7	Topology=o20-42i89-111o136-158i165-184o199-221i226-243o258-280i	_	_	_
EG.10433	HG328434.1	88556	89805	-	1	EG.10433.1|	_	1.0607
EG.10434	HG328434.1	90628	96723	+	5	EG.10434.1|EG.10434.2|EG.10434.3|EG.10434.4|EG.10434.5|	gene9885|gene9886	46.163	smm:Smp_123940	31	343	1e-101	xp-G/rad2 DNA repair endonuclease family ; K10846 DNA excision repair protein ERCC-5	|Genetic Information Processing; Replication and Repair; DNA repair and recombination proteins [BR:ko03400];|Genetic Information Processing; Replication and Repair; Nucleotide excision repair [PATH:ko03420-Map:ko03420];|	cell|cell part|organelle	binding|catalytic activity	cellular process|metabolic process|response to stimulus	EG.10434|m.585	116	nuclear	0.6	len=115	ExpAA=0.07	First60=0.07	PredHel=0	Topology=i	_	_	_
EG.10435	HG328434.1	90114	90587	.	1	EG.10435.1|	_	1.46656
EG.10436	HG328434.1	101190	107479	-	1	EG.10436.1|	gene9887	148.135	dmo:Dmoj_GI23773	51	469	1e-160	GI23773 gene product from transcript GI23773-RA; K00627 pyruvate dehydrogenase E2 component (dihydrolipoamide acetyltransferase) [EC:2.3.1.12]	|Metabolism; Carbohydrate Metabolism; Citrate cycle (TCA cycle) [PATH:ko00020-Map:ko00020];|Metabolism; Carbohydrate Metabolism; Glycolysis / Gluconeogenesis [PATH:ko00010-Map:ko00010];|Metabolism; Carbohydrate Metabolism; Pyruvate metabolism [PATH:ko00620-Map:ko00620];|	cell|cell part|macromolecular complex	catalytic activity	cellular process|metabolic process	EG.10436|m.586	509	mitochondrial	0.97	len=508	ExpAA=1.48	First60=1.10	PredHel=0	Topology=o	_	_	_
EG.10437	HG328434.1	108020	108446	.	1	EG.10437.1|	_	1.45301
EG.10438	HG328434.1	116827	118799	+	1	EG.10438.1|	_	1.90954										EG.10438|m.591	148	cytoplasmic	0.31	len=147	ExpAA=13.85	First60=1.71	PredHel=0	Topology=o	_	_	_
EG.10439	HG328434.1	108580	119680	-	2	EG.10439.1|EG.10439.2|	gene9888	37.1578							extracellular region|extracellular region part	structural molecule activity	biological adhesion|cellular process	EG.10439|m.592	264	extracellular	0.59	len=263	ExpAA=3.29	First60=3.29	PredHel=0	Topology=o	1	20	0.882
EG.1044	HG328391.1	9518319	9523953	+	7	EG.1044.1|EG.1044.2|EG.1044.3|EG.1044.4|EG.1044.5|EG.1044.6|EG.1044.7|	gene999	22.6095	smm:Smp_127030	40	323	1e-105	invadolysin (M08 family) ; K13539 leishmanolysin-like peptidase [EC:3.4.24.-]	|Metabolism; Enzyme Families; Peptidases [BR:ko01002];|	cell|cell part	catalytic activity	biological adhesion|cellular process|metabolic process	EG.1044|m.595	250	cytoplasmic	0.66	len=249	ExpAA=0.35	First60=0.00	PredHel=0	Topology=o	_	_	_
EG.10440	HG328434.1	137773	147600	-	1	EG.10440.1|	_	12.9848	smm:Smp_153010	42	368	1e-105	SUMO ligase			binding|catalytic activity		EG.10440|m.599	1152	nuclear	0.58	len=1151	ExpAA=0.28	First60=0.01	PredHel=0	Topology=o	_	_	_
EG.10441	HG328434.1	158283	158637	.	1	EG.10441.1|	_	1.63538
EG.10442	HG328434.1	159234	159561	.	1	EG.10442.1|	_	2.41109										EG.10442|m.601	109	cytoplasmic	0.91	len=109	ExpAA=0.36	First60=0.31	PredHel=0	Topology=o	_	_	_
EG.10443	HG328434.1	159678	160925	-	1	EG.10443.1|	_	3.72328
EG.10444	HG328434.1	162627	174676	+	3	EG.10444.1|EG.10444.2|EG.10444.3|	gene9892	54.1816	dpo:Dpse_GA28568	24	345	2e-93	GA28568 gene product from transcript GA28568-RA		cell|cell part|macromolecular complex|organelle	binding|structural molecule activity	cellular process|metabolic process	EG.10444|m.603	1443	nuclear	0.54	len=1442	ExpAA=0.00	First60=0.00	PredHel=0	Topology=o	_	_	_
EG.10445	HG328434.1	182671	182982	.	1	EG.10445.1|	_	2.69647
EG.10446	HG328434.1	183108	183991	.	1	EG.10446.1|	_	2.45848
EG.10447	HG328434.1	184071	184281	.	1	EG.10447.1|	_	5.25774
EG.10448	HG328434.1	189708	192246	+	1	EG.10448.1|	_	16.1792
EG.10449	HG328434.1	189708	193614	-	9	EG.10449.1|EG.10449.2|EG.10449.3|EG.10449.4|EG.10449.5|EG.10449.6|EG.10449.7|EG.10449.8|EG.10449.9|	_	297.308										EG.10449|m.607	110	mitochondrial	0.81	len=109	ExpAA=0.12	First60=0.07	PredHel=0	Topology=o	_	_	_
EG.1045	HG328391.1	9523333	9527473	-	3	EG.1045.1|EG.1045.2|EG.1045.3|	gene1000|gene1001	47.788	smm:Smp_009150.2	44	403	1e-135	3-oxoacyl-[ACP] synthase (EC:2.3.1.41); K09458 3-oxoacyl-[acyl-carrier-protein] synthase II [EC:2.3.1.179]	|Metabolism; Lipid Metabolism; Fatty acid biosynthesis [PATH:ko00061-Map:ko00061];|Metabolism; Lipid Metabolism; Lipid biosynthesis proteins [BR:ko01004];|		catalytic activity	metabolic process
EG.10450	HG328434.1	198536	198829	.	1	EG.10450.1|	_	3.72802
EG.10451	HG328434.1	199018	200114	.	1	EG.10451.1|	_	3.541
EG.10452	HG328434.1	201797	202618	.	1	EG.10452.1|	_	5.27818
EG.10453	HG328434.1	203869	204191	.	1	EG.10453.1|	_	2.49372
EG.10454	HG328435.1	11978	12241	+	1	EG.10454.1|	_	14.0444
EG.10455	HG328435.1	12698	17112	-	2	EG.10455.1|EG.10455.2|	gene9895	93.8002	nve:NEMVE_v1g199225	42	161	3e-47	hypothetical protein			binding		EG.10455|m.608	225	cytoplasmic	0.82	len=224	ExpAA=0.01	First60=0.00	PredHel=0	Topology=o	_	_	_
EG.10456	HG328435.1	17983	27438	+	3	EG.10456.1|EG.10456.2|EG.10456.3|	_	16.4871	smm:Smp_154520	52	172	9e-44	hypothetical protein					EG.10456|m.609	248	mitochondrial	0.45	len=247	ExpAA=0.01	First60=0.00	PredHel=0	Topology=o	_	_	_
EG.10457	HG328435.1	29432	30785	-	2	EG.10457.1|EG.10457.2|	gene9897	18.3827	cbr:CBG09285	26	91.7	9e-18	Hypothetical protein CBG09285; K14434 alpha 1,6-fucoside beta 1,4-galactosyltransferase [EC:2.4.1.-]	|Metabolism; Glycan Biosynthesis and Metabolism; Glycosyltransferases [BR:ko01003];|Metabolism; Glycan Biosynthesis and Metabolism; Various types of N-glycan biosynthesis [PATH:ko00513-Map:ko00513];|				EG.10457|m.610	253	extracellular	0.55	len=252	ExpAA=22.16	First60=22.13	PredHel=1	Topology=i7-29o	_	_	_
EG.10458	HG328435.1	30941	31207	.	1	EG.10458.1|	_	20.0032
EG.10459	HG328435.1	36333	37665	-	1	EG.10459.1|	_	3.25771
EG.1046	HG328391.1	9527891	9529352	+	3	EG.1046.1|EG.1046.2|EG.1046.3|	_	13.7978
EG.10460	HG328435.1	40681	41551	-	3	EG.10460.1|EG.10460.2|EG.10460.3|	_	134.521	xtr:548818	86	122	9e-33	ube2d3, Xubc4, e2(17)kb3, ubc4/5, ubch5c, ube2d3.1; ubiquitin-conjugating enzyme E2D 3 (UBC4/5 homolog); K06689 ubiquitin-conjugating enzyme E2 D/E [EC:6.3.2.19]	|Genetic Information Processing; Folding, Sorting and Degradation; Protein processing in endoplasmic reticulum [PATH:ko04141-Map:ko04141];|Genetic Information Processing; Folding, Sorting and Degradation; Ubiquitin mediated proteolysis [PATH:ko04120-Map:ko04120];|Genetic Information Processing; Folding, Sorting and Degradation; Ubiquitin system [BR:ko04121];|				EG.10460|m.613	143	extracellular	0.27	len=142	ExpAA=0.01	First60=0.01	PredHel=0	Topology=o	_	_	_
EG.10461	HG328435.1	42415	43452	+	1	EG.10461.1|	gene9900	22.8052										EG.10461|m.614	346	plasma membrane	0.48	len=345	ExpAA=0.11	First60=0.10	PredHel=0	Topology=o	_	_	_
EG.10462	HG328435.1	43467	74389	-	3	EG.10462.1|EG.10462.2|EG.10462.3|	gene9901	32.2311	smm:Smp_194800	25	135	3e-30	SPRY domain containing protein		cell|cell part|organelle	binding		EG.10462|m.615	1589	cytoplasmic	0.81	len=1588	ExpAA=0.03	First60=0.00	PredHel=0	Topology=o	_	_	_
EG.10463	HG328435.1	74830	77718	+	3	EG.10463.1|EG.10463.2|EG.10463.3|	gene9903	151.135	xtr:100101788	48	92	6e-36	mmd, mma, paqr11; monocyte to macrophage differentiation-associated; K11064 monocyte to macrophage differentiation protein	|Unclassified; Cellular Processes and Signaling; Membrane and intracellular structural molecules|	cell|cell part		cellular process|death	EG.10463|m.617	127	extracellular	0.96	len=126	ExpAA=49.06	First60=43.84	PredHel=2	Topology=i7-29o39-61i	_	_	_
EG.10464	HG328435.1	78222	80131	-	1	EG.10464.1|	_	85.8504	smm:Smp_144010.1	53	121	1e-30	cytochrome C oxidase polypeptide vib		cell|cell part|organelle	catalytic activity|transporter activity		EG.10464|m.619	103	extracellular	0.88	len=102	ExpAA=2.67	First60=2.67	PredHel=0	Topology=o	_	_	_
EG.10465	HG328435.1	81683	82740	+	1	EG.10465.1|	gene9905	1967.65	smm:Smp_013200.2	80	376	1e-132	60S ribosomal protein L10 ; K02866 large subunit ribosomal protein L10e	|Genetic Information Processing; Translation; Ribosome [BR:ko03011];|Genetic Information Processing; Translation; Ribosome [PATH:ko03010-Map:ko03010];|	cell|cell part|macromolecular complex|organelle	structural molecule activity	cellular process|metabolic process	EG.10465|m.620	221	cytoplasmic	0.8	len=220	ExpAA=0.01	First60=0.00	PredHel=0	Topology=o	_	_	_
EG.10466	HG328435.1	83527	84013	-	1	EG.10466.1|	_	157.321	smm:Smp_020770	65	157	4e-48	defender against cell death ; K12668 oligosaccharyltransferase complex subunit epsilon	|Genetic Information Processing; Folding, Sorting and Degradation; Protein processing in endoplasmic reticulum [PATH:ko04141-Map:ko04141];|Metabolism; Glycan Biosynthesis and Metabolism; N-Glycan biosynthesis [PATH:ko00510-Map:ko00510];|Metabolism; Glycan Biosynthesis and Metabolism; Various types of N-glycan biosynthesis [PATH:ko00513-Map:ko00513];|	cell|cell part|macromolecular complex|organelle|organelle part	catalytic activity		EG.10466|m.622	148	peroxisomal	0.78	len=147	ExpAA=62.25	First60=0.64	PredHel=3	Topology=o60-82i89-111o126-145i	_	_	_
EG.10467	HG328435.1	95234	97137	+	2	EG.10467.1|EG.10467.2|	gene9908	239.3	bfo:BRAFLDRAFT_287617	47	459	1e-155	hypothetical protein; K09580 protein disulfide-isomerase A1 [EC:5.3.4.1]	|Genetic Information Processing; Folding, Sorting and Degradation; Chaperones and folding catalysts [BR:ko03110];|Genetic Information Processing; Folding, Sorting and Degradation; Protein processing in endoplasmic reticulum [PATH:ko04141-Map:ko04141];|	cell|cell part|organelle	catalytic activity	biological regulation|cellular process|pigmentation	EG.10467|m.624	518	ER	0.51	len=517	ExpAA=9.47	First60=7.95	PredHel=0	Topology=o	1	19	0.938
EG.10468	HG328435.1	98679	99678	+	1	EG.10468.1|	gene9909	137.974	smm:Smp_086760	44	196	4e-60	phosducin-like protein 3 (viral iap-associated factor 1) (viaf-1)					EG.10468|m.625	253	cytoplasmic	0.7	len=252	ExpAA=0.00	First60=0.00	PredHel=0	Topology=o	_	_	_
EG.10469	HG328435.1	99784	107529	-	2	EG.10469.1|EG.10469.2|	gene9910	48.4811	smm:Smp_101370.2	44	263	7e-77	mesoderm induction early response 1 related			binding		EG.10469|m.626	544	extracellular	0.37	len=543	ExpAA=1.50	First60=1.50	PredHel=0	Topology=o	_	_	_
EG.1047	HG328391.1	9529387	9535324	+	3	EG.1047.1|EG.1047.2|EG.1047.3|	gene1002	36.6223	lif:LinJ35.0590	21	120	4e-25	proteophosphoglycan ppg4			binding		EG.1047|m.629	827	mitochondrial	0.53	len=826	ExpAA=1.81	First60=0.24	PredHel=0	Topology=o	_	_	_
EG.10470	HG328435.1	108662	109447	.	1	EG.10470.1|	_	1.30849
EG.10471	HG328435.1	110748	111633	.	1	EG.10471.1|	_	2.65582
EG.10472	HG328435.1	112499	116675	-	3	EG.10472.1|EG.10472.2|EG.10472.3|	gene9911|gene9912	70.2274	rno:314941	25	94	2e-17	Lrp12; low density lipoprotein-related protein 12			binding		EG.10472|m.635	386	cytoplasmic	0.67	len=385	ExpAA=22.89	First60=0.00	PredHel=1	Topology=o289-311i	_	_	_
EG.10473	HG328435.1	117472	129126	-	3	EG.10473.1|EG.10473.2|EG.10473.3|	gene9913	44.6238	smm:Smp_152690	55	614	0	radical sam proteins			binding|catalytic activity	cellular process|metabolic process	EG.10473|m.636	597	cytoplasmic	0.78	len=596	ExpAA=0.19	First60=0.00	PredHel=0	Topology=o	_	_	_
EG.10474	HG328435.1	131591	135903	+	1	EG.10474.1|	gene9914	55.9088	tca:654913	34	251	8e-75	similar to CG10092-PA; K01887 arginyl-tRNA synthetase [EC:6.1.1.19]	|Genetic Information Processing; Translation; Aminoacyl-tRNA biosynthesis [PATH:ko00970-Map:ko00970];|Metabolism; Amino Acid Metabolism; Amino acid related enzymes [BR:ko01007];|		binding|catalytic activity	cellular process|metabolic process	EG.10474|m.638	478	mitochondrial	0.73	len=477	ExpAA=0.07	First60=0.05	PredHel=0	Topology=o	_	_	_
EG.10475	HG328435.1	137986	151163	+	1	EG.10475.1|	gene9915	1.54332										EG.10475|m.639	992	nuclear	0.53	len=991	ExpAA=22.94	First60=0.00	PredHel=1	Topology=o818-840i	_	_	_
EG.10476	HG328435.1	152033	161652	+	1	EG.10476.1|	gene9916	13.7661	tad:TRIADDRAFT_55191	43	430	1e-139	hypothetical protein					EG.10476|m.641	650	nuclear	0.93	len=649	ExpAA=0.00	First60=0.00	PredHel=0	Topology=o	_	_	_
EG.10477	HG328435.1	165468	167585	-	1	EG.10477.1|	gene9917	73.1796										EG.10477|m.643	499	nuclear	0.79	len=498	ExpAA=0.00	First60=0.00	PredHel=0	Topology=o	_	_	_
EG.10478	HG328435.1	169552	176579	-	2	EG.10478.1|EG.10478.2|	_	9.48649	mdo:100031426	49	320	1e-104	similar to RGD1307682 protein				cellular component organization|cellular process|establishment of localization|localization
EG.10479	HG328435.1	176892	177180	.	1	EG.10479.1|	_	12.9702
EG.1048	HG328391.1	9535341	9535687	-	1	EG.1048.1|	gene1003	54.1671	smm:Smp_024590	61	127	6e-37	signal recognition particle 19 kD protein ; K03105 signal recognition particle subunit SRP19	|Environmental Information Processing; Membrane Transport; Secretion system [BR:ko02044];|Genetic Information Processing; Folding, Sorting and Degradation; Protein export [PATH:ko03060-Map:ko03060];|	cell|cell part|macromolecular complex	binding	cellular process|establishment of localization|localization	EG.1048|m.645	106	cytoplasmic	0.76	len=105	ExpAA=0.00	First60=0.00	PredHel=0	Topology=o	_	_	_
EG.10480	HG328435.1	177275	178523	-	1	EG.10480.1|	_	2.51415
EG.10481	HG328435.1	179326	182759	-	1	EG.10481.1|	gene9919	94.0639	smm:Smp_064360	38	155	3e-43	RNA and export factor binding protein			binding		EG.10481|m.646	289	cytoplasmic	0.49	len=288	ExpAA=0.00	First60=0.00	PredHel=0	Topology=o	_	_	_
EG.10482	HG328435.1	188153	188398	.	1	EG.10482.1|	_	6.11632
EG.10483	HG328435.1	189210	196890	+	2	EG.10483.1|EG.10483.2|	_	6.37502										EG.10483|m.647	159	cytoplasmic	0.32	len=158	ExpAA=22.64	First60=0.01	PredHel=1	Topology=o65-87i	_	_	_
EG.10484	HG328435.1	197119	198513	.	1	EG.10484.1|	_	1.18835
EG.10485	HG328435.1	198567	199051	.	1	EG.10485.1|	_	3.29928
EG.10486	HG328435.1	200049	200440	.	1	EG.10486.1|	_	1.69081										EG.10486|m.648	100	extracellular	0.96	len=99	ExpAA=10.31	First60=0.62	PredHel=0	Topology=o	1	24	0.472
EG.10487	HG328436.1	1550	2529	.	1	EG.10487.1|	_	1223.63
EG.10488	HG328436.1	3197	5327	+	4	EG.10488.1|EG.10488.2|EG.10488.3|EG.10488.4|	gene9920|gene9921	39.5746	smm:Smp_010800	48	157	1e-41	s-adenosylmethionine-dependent methyltransferase related			catalytic activity	cellular process|metabolic process
EG.10489	HG328436.1	6135	20171	-	3	EG.10489.1|EG.10489.2|EG.10489.3|	gene9922	53.9001	smm:Smp_144700	35	78.2	2e-12	AMP-activated protein kinase gamma regulatory subunit					EG.10489|m.649	652	cytoplasmic	0.75	len=651	ExpAA=0.78	First60=0.00	PredHel=0	Topology=o	_	_	_
EG.1049	HG328391.1	9536061	9538359	+	2	EG.1049.1|EG.1049.2|	gene1004	77.1611	smm:Smp_049930	42	288	4e-87	hypothetical protein					EG.1049|m.650	578	plasma membrane	0.29	len=577	ExpAA=24.65	First60=22.69	PredHel=1	Topology=i12-34o	_	_	_
EG.10490	HG328436.1	20324	20637	.	1	EG.10490.1|	_	1.59435
EG.10491	HG328436.1	22060	27055	+	1	EG.10491.1|	_	11.0466										EG.10491|m.651	118	mitochondrial	0.76	len=117	ExpAA=0.00	First60=0.00	PredHel=0	Topology=o	_	_	_
EG.10492	HG328436.1	30837	32077	.	1	EG.10492.1|	_	0.0680272										EG.10492|m.652	114	plasma membrane	0.65	len=113	ExpAA=0.73	First60=0.57	PredHel=0	Topology=o	1	18	0.519
EG.10493	HG328436.1	77193	77581	.	1	EG.10493.1|	_	2.05783
EG.10494	HG328436.1	78609	78874	.	1	EG.10494.1|	_	8.08579
EG.10495	HG328436.1	80355	80770	.	1	EG.10495.1|	_	3.04042
EG.10496	HG328436.1	86374	86769	.	1	EG.10496.1|	_	0.995863
EG.10497	HG328436.1	86895	87207	.	1	EG.10497.1|	_	2.14138
EG.10498	HG328436.1	111222	111672	.	1	EG.10498.1|	_	2.65036
EG.10499	HG328436.1	157173	158066	.	1	EG.10499.1|	_	13.0297										EG.10499|m.653	118	mitochondrial	0.84	len=117	ExpAA=0.01	First60=0.01	PredHel=0	Topology=o	_	_	_
EG.105	HG328391.1	943253	943974	.	1	EG.105.1|	_	2.12726
EG.1050	HG328391.1	9539666	9551434	-	5	EG.1050.1|EG.1050.2|EG.1050.3|EG.1050.4|EG.1050.5|	gene1005	55.8631	smm:Smp_102340.2	50	594	0	adenylate cyclase ; K08049 adenylate cyclase 9 [EC:4.6.1.1]	|Cellular Processes; Cell Communication; Gap junction [PATH:ko04540-Map:ko04540];|Cellular Processes; Cell Growth and Death; Oocyte meiosis [PATH:ko04114-Map:ko04114];|Environmental Information Processing; Signal Transduction; Calcium signaling pathway [PATH:ko04020-Map:ko04020];|Human Diseases; Cardiovascular Diseases; Dilated cardiomyopathy (DCM) [PATH:ko05414-Map:ko05414];|Human Diseases; Infe…		catalytic activity	cellular process|metabolic process	EG.1050|m.656	609	cytoplasmic	0.81	len=608	ExpAA=135.85	First60=0.00	PredHel=7	Topology=o131-153i160-182o213-235i256-273o283-305i310-332o336-355i	_	_	_
EG.10500	HG328436.1	160945	161732	+	1	EG.10500.1|	_	35.0201
EG.10501	HG328436.1	165138	167862	-	2	EG.10501.1|EG.10501.2|	_	10.566										EG.10501|m.659	123	peroxisomal	0.33	len=122	ExpAA=22.43	First60=1.41	PredHel=1	Topology=i84-103o	_	_	_
EG.10502	HG328436.1	168406	169523	-	1	EG.10502.1|	_	5.83779
EG.10503	HG328436.1	174571	183480	+	3	EG.10503.1|EG.10503.2|EG.10503.3|	gene9923	0.0402479	rno:287834	34	478	1e-150	Recql5; RecQ protein-like 5 (EC:3.6.4.12); K10902 ATP-dependent DNA helicase Q5 [EC:3.6.4.12]	|Genetic Information Processing; Replication and Repair; DNA repair and recombination proteins [BR:ko03400];|		binding|catalytic activity	cellular process|metabolic process	EG.10503|m.660	350	mitochondrial	0.83	len=349	ExpAA=0.04	First60=0.03	PredHel=0	Topology=o	_	_	_
EG.10504	HG328436.1	185781	186119	.	1	EG.10504.1|	_	2.24699
EG.10505	HG328437.1	6999	7247	+	1	EG.10505.1|	gene9925	0	smm:Smp_193870	58	77	7e-18	alpha(13)fucosyltransferase		cell|cell part	catalytic activity	cellular process|metabolic process
EG.10506	HG328437.1	34080	35709	-	1	EG.10506.1|	_	6.27812
EG.10507	HG328437.1	32525	32882	.	1	EG.10507.1|	_	2.01018
EG.10508	HG328437.1	66283	85607	-	1	EG.10508.1|	_	3.87946
EG.10509	HG328437.1	72341	72980	.	1	EG.10509.1|	_	0.782811										EG.10509|m.662	159	cytoplasmic	0.82	len=158	ExpAA=0.28	First60=0.28	PredHel=0	Topology=o	_	_	_
EG.1051	HG328391.1	9551757	9556805	-	6	EG.1051.1|EG.1051.2|EG.1051.3|EG.1051.4|EG.1051.5|EG.1051.6|	gene1006	31.6827	smm:Smp_127180	23	176	2e-42	hypothetical protein ; K13154 U11/U12 small nuclear ribonucleoprotein 31 kDa protein	|Genetic Information Processing; Transcription; Spliceosome [BR:ko03041];|		binding		EG.1051|m.664	401	cytoplasmic	0.85	len=400	ExpAA=0.00	First60=0.00	PredHel=0	Topology=o	_	_	_
EG.10510	HG328437.1	102791	104626	+	6	EG.10510.1|EG.10510.2|EG.10510.3|EG.10510.4|EG.10510.5|EG.10510.6|	_	82.0396
EG.10511	HG328437.1	88080	89577	-	3	EG.10511.1|EG.10511.2|EG.10511.3|	_	56.9692
EG.10512	HG328437.1	119241	119543	-	1	EG.10512.1|	_	3.31599
EG.10513	HG328437.1	104716	108469	+	2	EG.10513.1|EG.10513.2|	_	3.21756
EG.10514	HG328437.1	135149	136624	+	8	EG.10514.1|EG.10514.2|EG.10514.3|EG.10514.4|EG.10514.5|EG.10514.6|EG.10514.7|EG.10514.8|	gene9929	52.6776
EG.10515	HG328437.1	125595	126468	-	2	EG.10515.1|EG.10515.2|	gene9928	0.270002
EG.10516	HG328437.1	145081	145382	.	1	EG.10516.1|	_	2.91054
EG.10517	HG328437.1	157949	160196	-	1	EG.10517.1|	_	1.0633										EG.10517|m.668	378	Golgi apparatus	0.24	len=377	ExpAA=21.88	First60=21.88	PredHel=1	Topology=i26-48o	_	_	_
EG.10518	HG328438.1	17	355	-	1	EG.10518.1|	_	0.433905
EG.10519	HG328438.1	2855	6312	+	2	EG.10519.1|EG.10519.2|	gene9932	26.8333										EG.10519|m.669	131	cytoplasmic	0.78	len=130	ExpAA=0.00	First60=0.00	PredHel=0	Topology=o	_	_	_
EG.1052	HG328391.1	9557700	9558221	-	1	EG.1052.1|	gene1007	500.352	smm:Smp_048830	43	85.1	9e-21	hypothetical protein					EG.1052|m.670	106	cytoplasmic	0.79	len=105	ExpAA=3.25	First60=0.00	PredHel=0	Topology=o	_	_	_
EG.10520	HG328438.1	8724	12635	-	9	EG.10520.1|EG.10520.2|EG.10520.3|EG.10520.4|EG.10520.5|EG.10520.6|EG.10520.7|EG.10520.8|EG.10520.9|	_	47.0508
EG.10521	HG328438.1	12842	15756	+	3	EG.10521.1|EG.10521.2|EG.10521.3|	gene9933	14.1197										EG.10521|m.672	130	cytoplasmic	0.59	len=129	ExpAA=0.03	First60=0.03	PredHel=0	Topology=o	_	_	_
EG.10522	HG328438.1	15880	16178	.	1	EG.10522.1|	_	14.9063
EG.10523	HG328438.1	18582	18893	+	1	EG.10523.1|	gene9935	152.962	xtr:549623	100	206	2e-68	hist1h4a; histone cluster 1, H4a; K11254 histone H4	|Genetic Information Processing; Replication and Repair; Chromosome [BR:ko03036];|Human Diseases; Immune System Diseases; Systemic lupus erythematosus [PATH:ko05322-Map:ko05322];|	cell|cell part|macromolecular complex|organelle|organelle part	binding	anatomical structure formation|cellular component biogenesis|cellular component organization|cellular process|metabolic process	EG.10523|m.678	104	cytoplasmic	0.84	len=104	ExpAA=0.09	First60=0.00	PredHel=0	Topology=o	_	_	_
EG.10524	HG328438.1	21097	21299	.	1	EG.10524.1|	_	252.977
EG.10525	HG328438.1	82261	100169	+	1	EG.10525.1|	gene9937	6.95431	isc:IscW_ISCW006705	57	581	0	voltage-gated channel, putative (EC:3.1.4.17); K05320 potassium voltage-gated channel Shaw-related subfamily C, invertebrate	|Environmental Information Processing; Signaling Molecules and Interaction; Ion channels [BR:ko04040];|	cell|cell part|macromolecular complex	binding|transporter activity	anatomical structure formation|cellular component biogenesis|cellular component organization|cellular process|establishment of localization|localization	EG.10525|m.679	636	nuclear	0.63	len=635	ExpAA=141.51	First60=0.03	PredHel=6	Topology=i190-212o267-289i301-323o373-395i408-425o435-457i	_	_	_
EG.10526	HG328438.1	158758	159452	-	1	EG.10526.1|	gene9938	83.5644	smm:Smp_127660	31	64.7	3e-11	hypothetical protein					EG.10526|m.680	132	cytoplasmic	0.58	len=131	ExpAA=0.13	First60=0.13	PredHel=0	Topology=o	_	_	_
EG.10527	HG328438.1	161283	171011	-	1	EG.10527.1|	gene9940	31.6495	smm:Smp_126490	65	1244	0	PIM1 peptidase (S16 family) ; K08675 Lon-like ATP-dependent protease [EC:3.4.21.-]	|Metabolism; Enzyme Families; Peptidases [BR:ko01002];|		binding|catalytic activity	cellular process|metabolic process	EG.10527|m.681	996	mitochondrial	0.91	len=995	ExpAA=0.29	First60=0.00	PredHel=0	Topology=o	_	_	_
EG.10528	HG328438.1	176519	178373	+	1	EG.10528.1|	_	1.64197
EG.10529	HG328438.1	175932	182042	+	1	EG.10529.1|	_	0.587198
EG.1053	HG328391.1	9558755	9559282	-	2	EG.1053.1|EG.1053.2|	gene1008	116.06
EG.10530	HG328438.1	173864	182649	-	12	EG.10530.1|EG.10530.2|EG.10530.3|EG.10530.4|EG.10530.5|EG.10530.6|EG.10530.7|EG.10530.8|EG.10530.9|EG.10530.10|EG.10530.11|EG.10530.12|	_	60.8035
EG.10531	HG328439.1	5414	21678	-	1	EG.10531.1|	gene9942	19.2998										EG.10531|m.684	225	cytoplasmic	0.72	len=224	ExpAA=0.02	First60=0.00	PredHel=0	Topology=o	_	_	_
EG.10532	HG328439.1	26387	29090	-	1	EG.10532.1|	_	13.0724
EG.10533	HG328439.1	32169	35913	-	1	EG.10533.1|	_	2.21349
EG.10534	HG328439.1	37733	63802	-	3	EG.10534.1|EG.10534.2|EG.10534.3|	gene9944	41.714	smm:Smp_079860.2	32	249	2e-73	o-acyltransferase (membrane bound) domain containing protein ; K13517 lysophospholipid acyltransferase 1/2 [EC:2.3.1.51 2.3.1.-]	|Metabolism; Lipid Metabolism; Glycerolipid metabolism [PATH:ko00561-Map:ko00561];|Metabolism; Lipid Metabolism; Glycerophospholipid metabolism [PATH:ko00564-Map:ko00564];|Metabolism; Lipid Metabolism; Lipid biosynthesis proteins [BR:ko01004];|				EG.10534|m.687	572	ER	0.27	len=571	ExpAA=162.65	First60=21.65	PredHel=7	Topology=i26-48o68-85i231-253o280-302i353-375o424-446i453-475o	_	_	_
EG.10535	HG328439.1	64465	69168	+	1	EG.10535.1|	_	17.6133	gga:421068	33	173	6e-45	ABHD3; abhydrolase domain containing 3; K13696 abhydrolase domain-containing protein 1/3	|Unclassified; Poorly Characterized; General function prediction only|				EG.10535|m.688	349	Golgi apparatus	0.3	len=348	ExpAA=59.21	First60=23.95	PredHel=3	Topology=i12-34o116-138i189-208o	_	_	_
EG.10536	HG328439.1	69588	77668	-	2	EG.10536.1|EG.10536.2|	_	7.17106										EG.10536|m.690	156	cytoplasmic	0.7	len=155	ExpAA=0.00	First60=0.00	PredHel=0	Topology=o	_	_	_
EG.10537	HG328439.1	86109	96978	-	2	EG.10537.1|EG.10537.2|	_	15.3454	tgu:100227831	35	248	2e-75	hypothetical protein LOC100227831; K13696 abhydrolase domain-containing protein 1/3	|Unclassified; Poorly Characterized; General function prediction only|
EG.10538	HG328439.1	144036	148518	-	1	EG.10538.1|	_	46.1761
EG.10539	HG328439.1	148825	149151	+	1	EG.10539.1|	_	2.44723
EG.1054	HG328391.1	9559634	9565002	+	15	EG.1054.1|EG.1054.2|EG.1054.3|EG.1054.4|EG.1054.5|EG.1054.6|EG.1054.7|EG.1054.8|EG.1054.9|EG.1054.10|EG.1054.11|EG.1054.12|EG.1054.13|EG.1054.14|EG.1054.15|	gene1009	65.5341	smm:Smp_042060	60	112	9e-25	hypothetical protein					EG.1054|m.692	151	cytoplasmic	0.79	len=150	ExpAA=0.00	First60=0.00	PredHel=0	Topology=o	_	_	_
EG.10540	HG328439.1	149305	152890	+	1	EG.10540.1|	_	7.50326										EG.10540|m.695	119	cytoplasmic	0.73	len=118	ExpAA=0.00	First60=0.00	PredHel=0	Topology=o	_	_	_
EG.10541	HG328439.1	149640	153043	-	1	EG.10541.1|	_	9.54979	isc:IscW_ISCW003100	70	104	5e-21	hypothetical protein; K01255 leucyl aminopeptidase [EC:3.4.11.1]	|Metabolism; Enzyme Families; Peptidases [BR:ko01002];|Metabolism; Metabolism of Other Amino Acids; Glutathione metabolism [PATH:ko00480-Map:ko00480];|	cell|cell part	catalytic activity	metabolic process	EG.10541|m.696	176	cytoplasmic	0.59	len=175	ExpAA=8.79	First60=2.29	PredHel=0	Topology=o	_	_	_
EG.10542	HG328439.1	156841	157346	.	1	EG.10542.1|	_	1.54395
EG.10543	HG328440.1	6	2939	+	1	EG.10543.1|	_	2.23504										EG.10543|m.699	115	cytoplasmic	0.93	len=115	ExpAA=0.00	First60=0.00	PredHel=0	Topology=o	_	_	_
EG.10544	HG328440.1	3381	4194	+	1	EG.10544.1|	_	4.27921										EG.10544|m.700	154	cytoplasmic	0.77	len=153	ExpAA=2.70	First60=2.69	PredHel=0	Topology=o	_	_	_
EG.10545	HG328440.1	6082	6439	+	1	EG.10545.1|	_	28.5169
EG.10546	HG328440.1	8176	8789	.	1	EG.10546.1|	_	4.47938
EG.10547	HG328440.1	8868	9214	.	1	EG.10547.1|	_	2.56903
EG.10548	HG328440.1	9284	12226	-	2	EG.10548.1|EG.10548.2|	_	3.32139										EG.10548|m.702	125	mitochondrial	0.36	len=124	ExpAA=1.21	First60=1.21	PredHel=0	Topology=o	_	_	_
EG.10549	HG328440.1	13319	13908	.	1	EG.10549.1|	_	1.22901
EG.1055	HG328391.1	9566874	9575577	-	3	EG.1055.1|EG.1055.2|EG.1055.3|	gene1010	13.1164
EG.10550	HG328440.1	15325	31348	+	3	EG.10550.1|EG.10550.2|EG.10550.3|	_	11.3612	isc:IscW_ISCW007612	33	196	2e-55	corticotropin-releasing factor receptor type, putative		cell|cell part	molecular transducer activity	biological regulation|cellular process|pigmentation	EG.10550|m.704	411	cytoplasmic	0.63	len=410	ExpAA=134.97	First60=0.10	PredHel=6	Topology=o129-151i164-186o206-228i241-263o278-300i359-381o	_	_	_
EG.10551	HG328440.1	21554	23550	-	1	EG.10551.1|	_	1.88707
EG.10552	HG328440.1	32210	33544	-	1	EG.10552.1|	gene9949	0.0628693										EG.10552|m.705	445	cytoplasmic	0.73	len=444	ExpAA=0.00	First60=0.00	PredHel=0	Topology=o	_	_	_
EG.10553	HG328440.1	34795	56992	-	3	EG.10553.1|EG.10553.2|EG.10553.3|	gene9950	70.0255	smm:Smp_041370	35	301	5e-87	hypothetical protein					EG.10553|m.706	680	extracellular	0.44	len=679	ExpAA=30.17	First60=1.48	PredHel=1	Topology=o451-473i	1	35	0.53
EG.10554	HG328440.1	57581	59112	-	2	EG.10554.1|EG.10554.2|	gene9951	2574.4	smm:Smp_041650	78	141	1e-43	40S ribosomal protein S27 ; K02978 small subunit ribosomal protein S27e	|Genetic Information Processing; Translation; Ribosome [BR:ko03011];|Genetic Information Processing; Translation; Ribosome [PATH:ko03010-Map:ko03010];|	cell|cell part|macromolecular complex|organelle	structural molecule activity	cellular process|metabolic process
EG.10555	HG328440.1	61064	62230	+	1	EG.10555.1|	gene9952	67.2611										EG.10555|m.709	214	nuclear	0.58	len=213	ExpAA=0.00	First60=0.00	PredHel=0	Topology=o	_	_	_
EG.10556	HG328440.1	63143	65277	-	3	EG.10556.1|EG.10556.2|EG.10556.3|	gene9953	392.618	tca:655760	53	367	1e-125	similar to eukaryotic translation initiation factor 3 subunit 2 beta; K03246 translation initiation factor eIF-3 subunit 2	|Genetic Information Processing; Translation; RNA transport [PATH:ko03013-Map:ko03013];|Genetic Information Processing; Translation; Translation factors [BR:ko03012];|	cell|cell part|macromolecular complex	binding|translation regulator activity		EG.10556|m.710	125	cytoplasmic	0.88	len=124	ExpAA=0.00	First60=0.00	PredHel=0	Topology=o	_	_	_
EG.10557	HG328440.1	65454	74081	+	2	EG.10557.1|EG.10557.2|	gene9954	16.9166	smm:Smp_125350	54	384	1e-122	BC026374 protein (S09 family)			catalytic activity		EG.10557|m.712	518	lysosomal	0.34	len=517	ExpAA=1.60	First60=1.31	PredHel=0	Topology=o	1	27	0.778
EG.10558	HG328440.1	79494	97266	+	2	EG.10558.1|EG.10558.2|	gene9955	158.389	smm:Smp_134570	34	1057	0	hypothetical protein					EG.10558|m.714	1930	cytoplasmic	0.86	len=1929	ExpAA=22.70	First60=0.00	PredHel=1	Topology=o1889-1911i	_	_	_
EG.10559	HG328440.1	99074	100734	-	1	EG.10559.1|	gene9956	24.0316	smm:Smp_022990	31	197	1e-59	voltage-dependent anion-selective channel ; K05862 voltage-dependent anion channel	|Environmental Information Processing; Signal Transduction; Calcium signaling pathway [PATH:ko04020-Map:ko04020];|Human Diseases; Neurodegenerative Diseases; Huntington's disease [PATH:ko05016-Map:ko05016];|Human Diseases; Neurodegenerative Diseases; Parkinson's disease [PATH:ko05012-Map:ko05012];|	cell|cell part|envelope|organelle|organelle part	transporter activity	biological regulation|cellular process|establishment of localization|localization|pigmentation	EG.10559|m.716	295	peroxisomal	0.65	len=294	ExpAA=0.53	First60=0.50	PredHel=0	Topology=o	_	_	_
EG.1056	HG328391.1	9577832	9588695	+	2	EG.1056.1|EG.1056.2|	gene1011	65.6512	smm:Smp_046680	42	297	1e-93	hypothetical protein ; K14553 U3 small nucleolar RNA-associated protein 18	|Genetic Information Processing; Translation; Ribosome Biogenesis [BR:ko03009];|Genetic Information Processing; Translation; Ribosome biogenesis in eukaryotes [PATH:ko03008-Map:ko03008];|		binding		EG.1056|m.717	432	nuclear	0.74	len=431	ExpAA=2.09	First60=0.00	PredHel=0	Topology=o	_	_	_
EG.10560	HG328440.1	105387	105910	.	1	EG.10560.1|	_	1.2545
EG.10561	HG328440.1	123479	152349	+	2	EG.10561.1|EG.10561.2|	gene9957	68.5415	smm:Smp_057530	37	572	0	subfamily S9B unassigned peptidase (S09 family) (EC:3.4.14.5)		cell|cell part	catalytic activity	metabolic process	EG.10561|m.720	883	peroxisomal	0.41	len=882	ExpAA=23.73	First60=7.99	PredHel=1	Topology=i53-75o	_	_	_
EG.10562	HG328440.1	155104	156504	+	1	EG.10562.1|	_	2.35811	smm:Smp_157370	49	189	5e-60	serine/threonine protein kinase			binding|catalytic activity	cellular process|metabolic process	EG.10562|m.721	258	extracellular	0.66	len=258	ExpAA=2.26	First60=0.30	PredHel=0	Topology=o	1	17	0.537
EG.10563	HG328441.1	35410	39353	-	4	EG.10563.1|EG.10563.2|EG.10563.3|EG.10563.4|	gene9960	42.5704	smm:Smp_024500.1	50	340	1e-112	hypothetical protein			binding		EG.10563|m.724	371	peroxisomal	0.26	len=370	ExpAA=0.24	First60=0.24	PredHel=0	Topology=o	_	_	_
EG.10564	HG328441.1	39962	40697	+	1	EG.10564.1|	gene9961	242.216	tad:TRIADDRAFT_37524	77	240	2e-80	hypothetical protein ; K10580 ubiquitin-conjugating enzyme E2 N [EC:6.3.2.19]	|Genetic Information Processing; Folding, Sorting and Degradation; Ubiquitin mediated proteolysis [PATH:ko04120-Map:ko04120];|Genetic Information Processing; Folding, Sorting and Degradation; Ubiquitin system [BR:ko04121];|Genetic Information Processing; Replication and Repair; DNA repair and recombination proteins [BR:ko03400];|				EG.10564|m.726	162	cytoplasmic	0.88	len=161	ExpAA=0.00	First60=0.00	PredHel=0	Topology=o	_	_	_
EG.10565	HG328441.1	58235	65096	+	1	EG.10565.1|	_	5.3103	spu:593876	24	93.2	2e-17	hypothetical LOC593876					EG.10565|m.727	628	extracellular	0.4	len=627	ExpAA=22.40	First60=22.35	PredHel=1	Topology=i7-29o	1	26	0.849
EG.10566	HG328441.1	69909	70141	-	1	EG.10566.1|	gene9963	202.792	ame:552115	80	80.1	3e-19	FK506-bp2; FK506-binding protein 2; K09568 FK506-binding protein 1 [EC:5.2.1.8]	|Genetic Information Processing; Folding, Sorting and Degradation; Chaperones and folding catalysts [BR:ko03110];|			cellular process|metabolic process
EG.10567	HG328441.1	110398	118640	+	1	EG.10567.1|	gene9965	7.16193	aag:AaeL_AAEL010626	28	160	4e-42	g-protein coupled receptor ; K04209 neuropeptide Y receptor, invertebrate	|Environmental Information Processing; Signaling Molecules and Interaction; G protein-coupled receptors [BR:ko04030];|Environmental Information Processing; Signaling Molecules and Interaction; Neuroactive ligand-receptor interaction [PATH:ko04080-Map:ko04080];|	cell|cell part	binding|molecular transducer activity	biological regulation|cellular process|pigmentation	EG.10567|m.728	484	peroxisomal	0.22	len=483	ExpAA=153.01	First60=0.57	PredHel=7	Topology=o65-87i99-121o141-160i181-203o235-257i365-387o425-447i	_	_	_
EG.10568	HG328441.1	140752	141021	.	1	EG.10568.1|	_	2.32717
EG.10569	HG328441.1	141726	142426	.	1	EG.10569.1|	_	3.31906										EG.10569|m.730	109	cytoplasmic	0.89	len=108	ExpAA=0.06	First60=0.00	PredHel=0	Topology=o	_	_	_
EG.1057	HG328391.1	9588514	9588862	-	1	EG.1057.1|	_	19.9813
EG.10570	HG328441.1	142484	145665	-	3	EG.10570.1|EG.10570.2|EG.10570.3|	_	4.78598
EG.10571	HG328442.1	1494	1970	-	1	EG.10571.1|	_	0.892646
EG.10572	HG328442.1	2037	2473	.	1	EG.10572.1|	_	5.58746
EG.10573	HG328442.1	2528	2788	.	1	EG.10573.1|	_	2.56022
EG.10574	HG328442.1	2923	3348	.	1	EG.10574.1|	_	3.20951										EG.10574|m.732	142	cytoplasmic	0.87	len=142	ExpAA=0.32	First60=0.00	PredHel=0	Topology=o	_	_	_
EG.10575	HG328442.1	3571	4121	.	1	EG.10575.1|	_	2.52122
EG.10576	HG328442.1	7819	8268	.	1	EG.10576.1|	_	2.12809
EG.10577	HG328442.1	9959	10273	.	1	EG.10577.1|	_	2.63806
EG.10578	HG328442.1	11164	11693	.	1	EG.10578.1|	_	1.64414
EG.10579	HG328442.1	14146	30665	-	6	EG.10579.1|EG.10579.2|EG.10579.3|EG.10579.4|EG.10579.5|EG.10579.6|	gene9966	56.7125										EG.10579|m.734	702	cytoplasmic	0.85	len=701	ExpAA=85.93	First60=5.45	PredHel=4	Topology=o56-73i114-133o143-165i177-199o	_	_	_
EG.1058	HG328391.1	9592874	9603826	+	1	EG.1058.1|	gene1013	11.8432	smm:Smp_046640	65	211	4e-55	twik family of potassium channels-related		cell|cell part	transporter activity		EG.1058|m.735	886	plasma membrane	0.43	len=885	ExpAA=127.69	First60=0.89	PredHel=6	Topology=i71-93o230-252i259-281o751-773i780-799o814-831i	_	_	_
EG.10580	HG328442.1	31595	31825	-	1	EG.10580.1|	_	12.807
EG.10581	HG328442.1	32817	37251	+	2	EG.10581.1|EG.10581.2|	gene9967	21.6962	smm:Smp_063530.1	37	95.5	3e-22	apoferritin-2			binding	biological regulation|cellular process|establishment of localization|localization	EG.10581|m.739	199	ER	0.72	len=198	ExpAA=8.65	First60=8.64	PredHel=0	Topology=o	1	19	0.741
EG.10582	HG328442.1	39926	42324	-	2	EG.10582.1|EG.10582.2|	gene9969	80.9795	smm:Smp_063540	39	163	4e-46	hypothetical protein			binding		EG.10582|m.740	251	mitochondrial	0.88	len=250	ExpAA=0.00	First60=0.00	PredHel=0	Topology=o	_	_	_
EG.10583	HG328442.1	42464	48762	+	4	EG.10583.1|EG.10583.2|EG.10583.3|EG.10583.4|	gene9970	57.8726	ecb:100054922	38	358	1e-110	ACAD9; acyl-CoA dehydrogenase family, member 9; K00257 [EC:1.3.99.-]	|Metabolism; Metabolism of Terpenoids and Polyketides; Geraniol degradation [PATH:ko00281-Map:ko00281];|Metabolism; Xenobiotics Biodegradation and Metabolism; Naphthalene degradation [PATH:ko00626-Map:ko00626];|		binding|catalytic activity	metabolic process	EG.10583|m.743	235	mitochondrial	0.88	len=234	ExpAA=1.34	First60=0.20	PredHel=0	Topology=o	_	_	_
EG.10584	HG328442.1	50811	60080	+	2	EG.10584.1|EG.10584.2|	gene9972	47.6836	smm:Smp_024580.2	42	711	0	mannosyl-oligosaccharide glucosidase ; K01228 mannosyl-oligosaccharide glucosidase [EC:3.2.1.106]	|Genetic Information Processing; Folding, Sorting and Degradation; Protein processing in endoplasmic reticulum [PATH:ko04141-Map:ko04141];|Metabolism; Glycan Biosynthesis and Metabolism; N-Glycan biosynthesis [PATH:ko00510-Map:ko00510];|		catalytic activity	metabolic process	EG.10584|m.744	1010	peroxisomal	0.43	len=1009	ExpAA=71.59	First60=16.25	PredHel=2	Topology=o15-32i150-172o	_	_	_
EG.10585	HG328442.1	60785	61150	-	1	EG.10585.1|	_	6.1488
EG.10586	HG328442.1	79982	80203	.	1	EG.10586.1|	_	7.21475
EG.10587	HG328442.1	80265	80591	.	1	EG.10587.1|	_	1.45631
EG.10588	HG328442.1	85544	86455	+	1	EG.10588.1|	_	120.187
EG.10589	HG328442.1	81431	81768	.	1	EG.10589.1|	_	0.904397
EG.1059	HG328391.1	9848239	9848930	-	2	EG.1059.1|EG.1059.2|	gene1043	1443.02	smm:Smp_021140	70	262	2e-87	ribosomal protein S7 ; K02993 small subunit ribosomal protein S7e	|Genetic Information Processing; Translation; Ribosome [BR:ko03011];|Genetic Information Processing; Translation; Ribosome [PATH:ko03010-Map:ko03010];|	cell|cell part|macromolecular complex|organelle	structural molecule activity	cellular process|metabolic process	EG.1059|m.746	183	cytoplasmic	0.89	len=182	ExpAA=0.00	First60=0.00	PredHel=0	Topology=o	_	_	_
EG.10590	HG328442.1	88206	89047	.	1	EG.10590.1|	_	6.20833
EG.10591	HG328442.1	90836	91591	+	1	EG.10591.1|	_	66.1814	smm:Smp_036220	93	224	6e-73	histone H2B ; K11252 histone H2B	|Genetic Information Processing; Replication and Repair; Chromosome [BR:ko03036];|Human Diseases; Immune System Diseases; Systemic lupus erythematosus [PATH:ko05322-Map:ko05322];|	cell|cell part|macromolecular complex|organelle|organelle part	binding		EG.10591|m.748	160	nuclear	0.39	len=159	ExpAA=0.07	First60=0.06	PredHel=0	Topology=o	_	_	_
EG.10592	HG328442.1	90836	92018	-	1	EG.10592.1|	_	34.6712	smm:Smp_036220	94	218	1e-71	histone H2B ; K11252 histone H2B	|Genetic Information Processing; Replication and Repair; Chromosome [BR:ko03036];|Human Diseases; Immune System Diseases; Systemic lupus erythematosus [PATH:ko05322-Map:ko05322];|	cell|cell part|macromolecular complex|organelle|organelle part	binding
EG.10593	HG328442.1	94219	96468	-	2	EG.10593.1|EG.10593.2|	gene9977	28.4088	dre:100333874	39	160	1e-45	zinc finger protein 300-like			binding		EG.10593|m.749	247	peroxisomal	0.34	len=246	ExpAA=6.34	First60=0.00	PredHel=0	Topology=o	_	_	_
EG.10594	HG328442.1	99406	102352	+	2	EG.10594.1|EG.10594.2|	_	9.69392
EG.10595	HG328442.1	102463	103033	-	1	EG.10595.1|	_	23.9692										EG.10595|m.750	114	cytoplasmic	0.96	len=113	ExpAA=0.01	First60=0.01	PredHel=0	Topology=o	_	_	_
EG.10596	HG328442.1	103209	106153	-	2	EG.10596.1|EG.10596.2|	_	19.5798	smm:Smp_122960.2	35	96.7	3e-19	hypothetical protein					EG.10596|m.751	387	extracellular	0.8	len=387	ExpAA=0.17	First60=0.03	PredHel=0	Topology=o	1	18	0.654
EG.10597	HG328442.1	109940	115055	-	3	EG.10597.1|EG.10597.2|EG.10597.3|	gene9980	33.5019	smm:Smp_063000	53	593	0	smdr1 ; K05655 ATP-binding cassette, subfamily B (MDR/TAP), member 8	|Environmental Information Processing; Membrane Transport; ABC transporters [PATH:ko02010-Map:ko02010];|Environmental Information Processing; Membrane Transport; Transporters [BR:ko02000];|	cell|cell part	binding|catalytic activity|transporter activity	cellular process|establishment of localization|localization	EG.10597|m.753	498	peroxisomal	0.52	len=497	ExpAA=44.01	First60=2.39	PredHel=2	Topology=o61-83i151-173o	_	_	_
EG.10598	HG328442.1	115765	117373	+	2	EG.10598.1|EG.10598.2|	gene9981	9.38555	cpv:cgd3_1290	40	164	1e-47	14-3-3 domain containing protein			binding		EG.10598|m.755	156	nuclear	0.6	len=155	ExpAA=0.00	First60=0.00	PredHel=0	Topology=o	_	_	_
EG.10599	HG328442.1	118389	119502	-	2	EG.10599.1|EG.10599.2|	_	32.465
EG.106	HG328391.1	942167	943161	.	1	EG.106.1|	_	1.77031
EG.1060	HG328391.1	9885928	9901856	-	3	EG.1060.1|EG.1060.2|EG.1060.3|	gene1048|gene1050	145.074	smm:Smp_145080	30	286	1e-84	hypothetical protein		cell|cell part	binding|catalytic activity	metabolic process	EG.1060|m.756	212	mitochondrial	0.9	len=211	ExpAA=0.05	First60=0.01	PredHel=0	Topology=o	_	_	_
EG.10600	HG328442.1	119730	119882	-	1	EG.10600.1|	gene9982	0
EG.10601	HG328442.1	119795	120588	+	1	EG.10601.1|	_	664.39
EG.10602	HG328442.1	121539	130029	+	6	EG.10602.1|EG.10602.2|EG.10602.3|EG.10602.4|EG.10602.5|EG.10602.6|	_	471.994	mmu:70248	31	98.2	3e-20	Dazap1, 2410042M16Rik, mPrrp; DAZ associated protein 1; K14411 RNA-binding protein Musashi	|Genetic Information Processing; Translation; mRNA surveillance pathway [PATH:ko03015-Map:ko03015];|		binding		EG.10602|m.757	101	cytoplasmic	0.45	len=101	ExpAA=0.01	First60=0.00	PredHel=0	Topology=i	_	_	_
EG.10603	HG328442.1	130231	135796	+	6	EG.10603.1|EG.10603.2|EG.10603.3|EG.10603.4|EG.10603.5|EG.10603.6|	gene9983	10.1925								binding
EG.10604	HG328442.1	138518	139999	-	1	EG.10604.1|	_	42.0561
EG.10605	HG328443.1	4947	5355	.	1	EG.10605.1|	_	5.01219										EG.10605|m.758	113	plasma membrane	0.36	len=112	ExpAA=22.06	First60=0.01	PredHel=1	Topology=o87-109i	_	_	_
EG.10606	HG328443.1	6066	6362	.	1	EG.10606.1|	_	3.03025
EG.10607	HG328443.1	3052	11765	-	1	EG.10607.1|	_	1.09997
EG.10608	HG328443.1	13344	13770	-	1	EG.10608.1|	_	2.76221
EG.10609	HG328443.1	14103	14597	.	1	EG.10609.1|	_	2.73869										EG.10609|m.759	101	extracellular	0.5	len=100	ExpAA=4.33	First60=4.32	PredHel=0	Topology=o	_	_	_
EG.1061	HG328391.1	9637378	9642005	-	1	EG.1061.1|	gene1016	139.392	oaa:100075714	48	813	0	EIF5B; eukaryotic translation initiation factor 5B; K03243 translation initiation factor eIF-5B	|Genetic Information Processing; Translation; RNA transport [PATH:ko03013-Map:ko03013];|Genetic Information Processing; Translation; Translation factors [BR:ko03012];|		binding|catalytic activity		EG.1061|m.760	876	cytoplasmic	0.68	len=875	ExpAA=0.16	First60=0.00	PredHel=0	Topology=o	_	_	_
EG.10610	HG328443.1	17523	17868	.	1	EG.10610.1|	_	0
EG.10611	HG328443.1	25279	25789	+	1	EG.10611.1|	_	2.03679
EG.10612	HG328443.1	23849	24858	.	1	EG.10612.1|	_	2.60758
EG.10613	HG328443.1	78803	79653	+	1	EG.10613.1|	_	4.38904
EG.10614	HG328443.1	85923	86212	.	1	EG.10614.1|	_	1.92869
EG.10615	HG328443.1	110856	111354	.	1	EG.10615.1|	_	1.80302
EG.10616	HG328443.1	125146	132051	-	6	EG.10616.1|EG.10616.2|EG.10616.3|EG.10616.4|EG.10616.5|EG.10616.6|	_	59.5963	smm:Smp_153190	27	176	4e-42	hypothetical protein					EG.10616|m.762	341	extracellular	0.64	len=340	ExpAA=51.88	First60=43.17	PredHel=2	Topology=o5-24i37-59o	1	17	0.642
EG.10617	HG328443.1	132281	135003	+	4	EG.10617.1|EG.10617.2|EG.10617.3|EG.10617.4|	_	74.2213	smm:Smp_165540	54	419	1e-133	peptidyl-prolyl cis-trans isomerase			binding|catalytic activity	cellular process|metabolic process	EG.10617|m.766	225	nuclear	0.94	len=224	ExpAA=0.00	First60=0.00	PredHel=0	Topology=o	_	_	_
EG.10618	HG328443.1	132481	135003	-	1	EG.10618.1|	_	5.10796e-12	smm:Smp_165540	54	419	1e-133	peptidyl-prolyl cis-trans isomerase			binding|catalytic activity	cellular process|metabolic process	EG.10618|m.769	225	nuclear	0.94	len=224	ExpAA=0.00	First60=0.00	PredHel=0	Topology=o	_	_	_
EG.10619	HG328443.1	135610	135902	.	1	EG.10619.1|	_	19.4245
EG.1062	HG328391.1	9672792	9673116	-	1	EG.1062.1|	gene1021	11.0166	bfo:BRAFLDRAFT_283990	37	60.8	7e-12	hypothetical protein
EG.10620	HG328443.1	136558	137894	-	1	EG.10620.1|	_	10.7993
EG.10621	HG328443.1	138158	139390	.	1	EG.10621.1|	_	14.8739
EG.10622	HG328444.1	187	673	.	1	EG.10622.1|	_	1.63896
EG.10623	HG328444.1	1620	3045	.	1	EG.10623.1|	_	1.79618
EG.10624	HG328444.1	3160	3420	.	1	EG.10624.1|	_	3.41362
EG.10625	HG328444.1	3513	3913	.	1	EG.10625.1|	_	1.62254
EG.10626	HG328444.1	4017	4432	-	1	EG.10626.1|	_	2.56962
EG.10627	HG328444.1	4790	4999	.	1	EG.10627.1|	_	5.35892
EG.10628	HG328444.1	5174	6234	.	1	EG.10628.1|	_	1.31037
EG.10629	HG328444.1	14257	15818	-	1	EG.10629.1|	_	4.19406
EG.1063	HG328391.1	9679404	9681209	-	1	EG.1063.1|	gene1022	81.1233	smm:Smp_021750.2	53	436	1e-146	bicoid-interacting protein related			catalytic activity		EG.1063|m.773	541	mitochondrial	0.88	len=540	ExpAA=0.03	First60=0.00	PredHel=0	Topology=o	_	_	_
EG.10630	HG328444.1	16134	17108	+	1	EG.10630.1|	_	1.12808
EG.10631	HG328444.1	52351	53065	-	1	EG.10631.1|	_	2.14101
EG.10632	HG328444.1	53102	53373	.	1	EG.10632.1|	_	0
EG.10633	HG328444.1	66113	66355	.	1	EG.10633.1|	_	10.5967
EG.10634	HG328444.1	78803	81644	-	2	EG.10634.1|EG.10634.2|	_	65.59
EG.10635	HG328444.1	82029	82919	-	1	EG.10635.1|	_	6.41382
EG.10636	HG328444.1	93938	95178	+	1	EG.10636.1|	_	18.6271								binding		EG.10636|m.774	152	cytoplasmic	0.79	len=152	ExpAA=0.76	First60=0.00	PredHel=0	Topology=o	_	_	_
EG.10637	HG328444.1	97947	99452	-	1	EG.10637.1|	_	2.09989
EG.10638	HG328444.1	100435	100946	.	1	EG.10638.1|	_	1.083
EG.10639	HG328444.1	101165	102668	+	2	EG.10639.1|EG.10639.2|	_	2.83268	smm:Smp_089840	89	72	2e-13	histone H2A ; K11251 histone H2A	|Genetic Information Processing; Replication and Repair; Chromosome [BR:ko03036];|Human Diseases; Immune System Diseases; Systemic lupus erythematosus [PATH:ko05322-Map:ko05322];|
EG.1064	HG328391.1	9668918	9670729	-	3	EG.1064.1|EG.1064.2|EG.1064.3|	gene1019	82.4719	smm:Smp_120440.2	45	209	1e-64	nucleic acid binding			catalytic activity	metabolic process	EG.1064|m.775	255	peroxisomal	0.57	len=254	ExpAA=0.04	First60=0.00	PredHel=0	Topology=o	_	_	_
EG.10640	HG328445.1	221	1178	.	1	EG.10640.1|	_	13.9073										EG.10640|m.776	123	extracellular	0.86	len=123	ExpAA=2.54	First60=2.51	PredHel=0	Topology=i	_	_	_
EG.10641	HG328445.1	1501	112928	+	1	EG.10641.1|	_	158.403
EG.10642	HG328445.1	5818	8067	+	1	EG.10642.1|	_	3.36488
EG.10643	HG328445.1	115018	116131	-	1	EG.10643.1|	_	1.47758
EG.10644	HG328446.1	5836	7531	-	3	EG.10644.1|EG.10644.2|EG.10644.3|	_	12.9034
EG.10645	HG328446.1	7627	7976	.	1	EG.10645.1|	_	4.62787
EG.10646	HG328446.1	12408	13349	-	2	EG.10646.1|EG.10646.2|	_	9.04618
EG.10647	HG328446.1	12408	15598	+	2	EG.10647.1|EG.10647.2|	_	73.4007	cin:100175607	50	197	2e-76	similar to degenerative spermatocyte homolog, lipid desaturase; K04712 sphingolipid delta-4 desaturase [EC:1.14.-.-]	|Metabolism; Lipid Metabolism; Lipid biosynthesis proteins [BR:ko01004];|Metabolism; Lipid Metabolism; Sphingolipid metabolism [PATH:ko00600-Map:ko00600];|			metabolic process	EG.10647|m.777	173	ER	0.28	len=173	ExpAA=37.69	First60=22.40	PredHel=2	Topology=i13-31o53-75i	_	_	_
EG.10648	HG328446.1	14026	14265	-	1	EG.10648.1|	gene9991	10.2815
EG.10649	HG328446.1	17412	17699	.	1	EG.10649.1|	_	1.96264
EG.1065	HG328391.1	9853233	9860669	-	6	EG.1065.1|EG.1065.2|EG.1065.3|EG.1065.4|EG.1065.5|EG.1065.6|	gene1045	162.532	smm:Smp_063560	47	342	1e-114	hypothetical protein		cell|cell part			EG.1065|m.781	360	cytoplasmic	0.53	len=359	ExpAA=117.81	First60=0.00	PredHel=5	Topology=i130-152o183-202i215-232o264-286i299-321o	_	_	_
EG.10650	HG328446.1	40897	49043	+	2	EG.10650.1|EG.10650.2|	_	12.1714
EG.10651	HG328446.1	59200	59400	.	1	EG.10651.1|	_	214.688
EG.10652	HG328446.1	60124	67420	+	2	EG.10652.1|EG.10652.2|	_	9.93189
EG.10653	HG328446.1	72331	72564	.	1	EG.10653.1|	_	2.39845
EG.10654	HG328446.1	72767	74314	-	1	EG.10654.1|	gene9994	4.34854	ame:410620	67	674	0	heat shock protein Hsp70Ab-like; K03283 heat shock 70kDa protein 1/8	|Cellular Processes; Transport and Catabolism; Endocytosis [PATH:ko04144-Map:ko04144];|Environmental Information Processing; Signal Transduction; MAPK signaling pathway [PATH:ko04010-Map:ko04010];|Genetic Information Processing; Folding, Sorting and Degradation; Chaperones and folding catalysts [BR:ko03110];|Genetic Information Processing; Folding, Sorting and Degradation; Proteasome [BR:ko03051]…				EG.10654|m.782	516	cytoplasmic	0.78	len=515	ExpAA=0.02	First60=0.01	PredHel=0	Topology=o	_	_	_
EG.10655	HG328446.1	128707	131933	+	2	EG.10655.1|EG.10655.2|	gene9995	5.43792	mdo:100023576	67	697	0	hypothetical protein LOC100023576; K03283 heat shock 70kDa protein 1/8	|Cellular Processes; Transport and Catabolism; Endocytosis [PATH:ko04144-Map:ko04144];|Environmental Information Processing; Signal Transduction; MAPK signaling pathway [PATH:ko04010-Map:ko04010];|Genetic Information Processing; Folding, Sorting and Degradation; Chaperones and folding catalysts [BR:ko03110];|Genetic Information Processing; Folding, Sorting and Degradation; Proteasome [BR:ko03051]…				EG.10655|m.785	543	cytoplasmic	0.7	len=542	ExpAA=0.07	First60=0.04	PredHel=0	Topology=o	_	_	_
EG.10656	HG328446.1	132719	134638	.	1	EG.10656.1|	_	1.36977
EG.10657	HG328447.1	18119	19099	+	1	EG.10657.1|	gene9996	25.006	cin:100187210	44	227	9e-67	similar to heat shock protein 70 cognate; K03283 heat shock 70kDa protein 1/8	|Cellular Processes; Transport and Catabolism; Endocytosis [PATH:ko04144-Map:ko04144];|Environmental Information Processing; Signal Transduction; MAPK signaling pathway [PATH:ko04010-Map:ko04010];|Genetic Information Processing; Folding, Sorting and Degradation; Chaperones and folding catalysts [BR:ko03110];|Genetic Information Processing; Folding, Sorting and Degradation; Proteasome [BR:ko03051]…				EG.10657|m.786	147	extracellular	0.53	len=146	ExpAA=6.00	First60=2.47	PredHel=0	Topology=o	1	27	0.481
EG.10658	HG328447.1	19112	21619	-	3	EG.10658.1|EG.10658.2|EG.10658.3|	gene9997	21.6826
EG.10659	HG328447.1	26092	26865	+	1	EG.10659.1|	_	1.93408	bta:533734	40	103	2e-25	R3HDML; R3H domain containing-like					EG.10659|m.788	181	Golgi apparatus	0.3	len=181	ExpAA=12.29	First60=12.28	PredHel=0	Topology=o	_	_	_
EG.1066	HG328391.1	9817955	9826312	-	8	EG.1066.1|EG.1066.2|EG.1066.3|EG.1066.4|EG.1066.5|EG.1066.6|EG.1066.7|EG.1066.8|	gene1037|gene1038	157.978	smm:Smp_133600	66	608	0	utp-glucose-1-phosphate uridylyltransferase 2 (udp-glucose pyrophosphorylase 2) ; K00963 UTP--glucose-1-phosphate uridylyltransferase [EC:2.7.7.9]	|Metabolism; Carbohydrate Metabolism; Amino sugar and nucleotide sugar metabolism [PATH:ko00520-Map:ko00520];|Metabolism; Carbohydrate Metabolism; Galactose metabolism [PATH:ko00052-Map:ko00052];|Metabolism; Carbohydrate Metabolism; Pentose and glucuronate interconversions [PATH:ko00040-Map:ko00040];|Metabolism; Carbohydrate Metabolism; Starch and sucrose metabolism [PATH:ko00500-Map:ko00500];|		catalytic activity	cellular process|metabolic process	EG.1066|m.789	111	cytoplasmic	0.91	len=110	ExpAA=0.07	First60=0.00	PredHel=0	Topology=o	_	_	_
EG.10660	HG328447.1	100330	100634	.	1	EG.10660.1|	_	2.27437
EG.10661	HG328447.1	101403	101767	.	1	EG.10661.1|	_	4.64394
EG.10662	HG328447.1	101898	102410	.	1	EG.10662.1|	_	1.94358
EG.10663	HG328447.1	103582	103900	.	1	EG.10663.1|	_	1.02557
EG.10664	HG328447.1	103986	104382	.	1	EG.10664.1|	_	2.6435
EG.10665	HG328447.1	105514	107267	-	5	EG.10665.1|EG.10665.2|EG.10665.3|EG.10665.4|EG.10665.5|	gene10000	24.7836	xla:734426	42	69.3	2e-11	hypothetical protein MGC115350
EG.10666	HG328447.1	108344	108683	.	1	EG.10666.1|	_	2.67979
EG.10667	HG328447.1	109108	109433	-	1	EG.10667.1|	_	36.2468										EG.10667|m.790	108	nuclear	0.51	len=108	ExpAA=0.03	First60=0.03	PredHel=0	Topology=i	_	_	_
EG.10668	HG328447.1	112076	112968	+	1	EG.10668.1|	_	4.63176	smm:Smp_089840	98	235	4e-77	histone H2A ; K11251 histone H2A	|Genetic Information Processing; Replication and Repair; Chromosome [BR:ko03036];|Human Diseases; Immune System Diseases; Systemic lupus erythematosus [PATH:ko05322-Map:ko05322];|	cell|cell part|macromolecular complex|organelle|organelle part	binding		EG.10668|m.792	129	mitochondrial	0.65	len=128	ExpAA=2.33	First60=1.50	PredHel=0	Topology=o	_	_	_
EG.10669	HG328447.1	113507	113928	.	1	EG.10669.1|	_	13.0487	xtr:549623	98	201	6e-66	hist1h4a; histone cluster 1, H4a; K11254 histone H4	|Genetic Information Processing; Replication and Repair; Chromosome [BR:ko03036];|Human Diseases; Immune System Diseases; Systemic lupus erythematosus [PATH:ko05322-Map:ko05322];|	cell|cell part|macromolecular complex|organelle|organelle part	binding	anatomical structure formation|cellular component biogenesis|cellular component organization|cellular process	EG.10669|m.794	104	cytoplasmic	0.69	len=103	ExpAA=0.08	First60=0.06	PredHel=0	Topology=o	_	_	_
EG.1067	HG328391.1	9837498	9847743	-	6	EG.1067.1|EG.1067.2|EG.1067.3|EG.1067.4|EG.1067.5|EG.1067.6|	gene1041|gene1042	107.517	smm:Smp_071970	67	1037	0	chloride channel protein ; K05012 chloride channel 3	|Environmental Information Processing; Signaling Molecules and Interaction; Ion channels [BR:ko04040];|	cell|cell part	binding|transporter activity	cellular process|establishment of localization|localization	EG.1067|m.795	260	peroxisomal	0.43	len=259	ExpAA=0.02	First60=0.02	PredHel=0	Topology=o	_	_	_
EG.10670	HG328448.1	119492	119900	.	1	EG.10670.1|	_	2.5061
EG.10671	HG328448.1	120275	121794	-	1	EG.10671.1|	_	10.3803
EG.10672	HG328448.1	123248	124154	+	1	EG.10672.1|	_	4.78571
EG.10673	HG328448.1	122734	123165	.	1	EG.10673.1|	_	0.85463
EG.10674	HG328448.1	125093	125437	.	1	EG.10674.1|	_	0.43329
EG.10675	HG328449.1	11459	11715	.	1	EG.10675.1|	_	3.57061
EG.10676	HG328449.1	26330	27235	.	1	EG.10676.1|	_	1.88746
EG.10677	HG328449.1	27530	28497	.	1	EG.10677.1|	_	1.37312
EG.10678	HG328449.1	29177	30908	-	3	EG.10678.1|EG.10678.2|EG.10678.3|	_	82.9188										EG.10678|m.797	110	cytoplasmic	0.87	len=110	ExpAA=0.29	First60=0.00	PredHel=0	Topology=o	_	_	_
EG.10679	HG328449.1	31544	32196	.	1	EG.10679.1|	_	2.89323
EG.1068	HG328391.1	9804182	9814757	-	7	EG.1068.1|EG.1068.2|EG.1068.3|EG.1068.4|EG.1068.5|EG.1068.6|EG.1068.7|	gene1034|gene1035	104.085	xtr:100491896	30	309	2e-91	acylamino-acid-releasing enzyme-like; K01303 acylaminoacyl-peptidase [EC:3.4.19.1]	|Metabolism; Enzyme Families; Peptidases [BR:ko01002];|	cell|cell part|macromolecular complex|organelle|organelle part	binding|catalytic activity	biological regulation|cellular component organization|cellular process|metabolic process|response to stimulus	EG.1068|m.798	254	nuclear	0.27	len=253	ExpAA=0.10	First60=0.07	PredHel=0	Topology=o	_	_	_
EG.10680	HG328449.1	32711	33565	+	2	EG.10680.1|EG.10680.2|	_	3.49018
EG.10681	HG328449.1	33704	34057	.	1	EG.10681.1|	_	2.05583
EG.10682	HG328450.1	72211	72570	-	1	EG.10682.1|	_	6.47995										EG.10682|m.801	119	extracellular	0.75	len=119	ExpAA=0.67	First60=0.02	PredHel=0	Topology=o	_	_	_
EG.10683	HG328450.1	50625	88107	-	7	EG.10683.1|EG.10683.2|EG.10683.3|EG.10683.4|EG.10683.5|EG.10683.6|EG.10683.7|	_	12.7181
EG.10684	HG328450.1	89022	89273	-	1	EG.10684.1|	_	2.2584
EG.10685	HG328450.1	115123	115465	.	1	EG.10685.1|	_	2.63119
EG.10686	HG328451.1	3810	4213	+	1	EG.10686.1|	gene10003	0										EG.10686|m.802	134	cytoplasmic	0.64	len=134	ExpAA=0.47	First60=0.47	PredHel=0	Topology=o	_	_	_
EG.10687	HG328451.1	6516	6813	.	1	EG.10687.1|	_	0
EG.10688	HG328451.1	12958	28622	+	5	EG.10688.1|EG.10688.2|EG.10688.3|EG.10688.4|EG.10688.5|	gene10004	0.183932										EG.10688|m.803	426	cytoplasmic	0.78	len=425	ExpAA=8.28	First60=0.00	PredHel=0	Topology=o	_	_	_
EG.10689	HG328451.1	11454	11809	.	1	EG.10689.1|	_	2.03275
EG.1069	HG328391.1	9835200	9836657	-	1	EG.1069.1|	gene1040	31.6274	smm:Smp_137710	43	375	1e-123	drug transporter ; K12307 MFS transporter, ceroid-lipofuscinosis neuronal protein 7	|Cellular Processes; Transport and Catabolism; Lysosome [PATH:ko04142-Map:ko04142];|Environmental Information Processing; Membrane Transport; Transporters [BR:ko02000];|	cell|cell part		cellular process|establishment of localization|localization	EG.1069|m.805	486	plasma membrane	0.44	len=485	ExpAA=232.95	First60=13.52	PredHel=11	Topology=o49-71i83-105o115-132i139-158o173-195i208-230o289-311i318-340o350-372i377-399o442-464i	_	_	_
EG.10690	HG328451.1	31642	32013	-	1	EG.10690.1|	gene10006	1.98618										EG.10690|m.806	124	cytoplasmic	0.94	len=123	ExpAA=0.00	First60=0.00	PredHel=0	Topology=o	_	_	_
EG.10691	HG328451.1	34952	35992	+	1	EG.10691.1|	gene10007	49.1626	bmy:Bm1_21705	44	310	1e-102	actin 1; K05692 actin beta/gamma 1	|Cellular Processes; Cell Communication; Adherens junction [PATH:ko04520-Map:ko04520];|Cellular Processes; Cell Communication; Focal adhesion [PATH:ko04510-Map:ko04510];|Cellular Processes; Cell Communication; Tight junction [PATH:ko04530-Map:ko04530];|Cellular Processes; Cell Motility; Cytoskeleton proteins [BR:ko04812];|Cellular Processes; Cell Motility; Regulation of actin cytoskeleton [PATH:k…				EG.10691|m.807	347	cytoplasmic	0.86	len=346	ExpAA=0.05	First60=0.00	PredHel=0	Topology=o	_	_	_
EG.10692	HG328451.1	38657	45069	-	2	EG.10692.1|EG.10692.2|	gene10008|gene10009	0.478034	tca:659219	91	707	0	Arp1, ACTB; actin related protein 1; K05692 actin beta/gamma 1	|Cellular Processes; Cell Communication; Adherens junction [PATH:ko04520-Map:ko04520];|Cellular Processes; Cell Communication; Focal adhesion [PATH:ko04510-Map:ko04510];|Cellular Processes; Cell Communication; Tight junction [PATH:ko04530-Map:ko04530];|Cellular Processes; Cell Motility; Cytoskeleton proteins [BR:ko04812];|Cellular Processes; Cell Motility; Regulation of actin cytoskeleton [PATH:k…				EG.10692|m.808	377	cytoplasmic	0.87	len=376	ExpAA=1.10	First60=0.00	PredHel=0	Topology=o	_	_	_
EG.10693	HG328451.1	46168	57775	+	6	EG.10693.1|EG.10693.2|EG.10693.3|EG.10693.4|EG.10693.5|EG.10693.6|	gene10010|gene10011	40.721	smm:Smp_131420	39	381	1e-118	testis-specific protein pbs13-related
EG.10694	HG328451.1	60453	61010	+	1	EG.10694.1|	gene10012	0.812274										EG.10694|m.809	186	nuclear	0.77	len=185	ExpAA=0.02	First60=0.00	PredHel=0	Topology=o	_	_	_
EG.10695	HG328451.1	61010	71110	-	3	EG.10695.1|EG.10695.2|EG.10695.3|	_	20.6208	smm:Smp_154240	32	189	6e-46	hypothetical protein			binding		EG.10695|m.810	797	cytoplasmic	0.34	len=796	ExpAA=22.22	First60=0.00	PredHel=1	Topology=o716-738i	_	_	_
EG.10696	HG328451.1	71425	71674	.	1	EG.10696.1|	_	3.87902
EG.10697	HG328451.1	74005	78498	-	1	EG.10697.1|	gene10014	45.7095	smm:Smp_174670	32	285	1e-86	non-canonical ubiquitin conjugating enzyme ; K10578 ubiquitin-conjugating enzyme E2 J1 [EC:6.3.2.19]	|Genetic Information Processing; Folding, Sorting and Degradation; Protein processing in endoplasmic reticulum [PATH:ko04141-Map:ko04141];|Genetic Information Processing; Folding, Sorting and Degradation; Ubiquitin mediated proteolysis [PATH:ko04120-Map:ko04120];|Genetic Information Processing; Folding, Sorting and Degradation; Ubiquitin system [BR:ko04121];|Human Diseases; Neurodegenerative Dise…				EG.10697|m.815	549	mitochondrial	0.72	len=548	ExpAA=28.37	First60=2.08	PredHel=1	Topology=o519-541i	_	_	_
EG.10698	HG328451.1	79891	80919	+	1	EG.10698.1|	gene10015	7.83569										EG.10698|m.818	292	mitochondrial	0.65	len=291	ExpAA=0.90	First60=0.79	PredHel=0	Topology=o	_	_	_
EG.10699	HG328451.1	88779	90039	.	1	EG.10699.1|	_	1.06833
EG.107	HG328391.1	951203	951433	+	1	EG.107.1|	gene95	1.10459
EG.1070	HG328391.1	9906447	9908128	-	5	EG.1070.1|EG.1070.2|EG.1070.3|EG.1070.4|EG.1070.5|	gene1052	63.241	xtr:549624	31	138	1e-35	sae1, Aos, Aos1p, Sua1p, aos1, hspc140, sua1; SUMO1 activating enzyme subunit 1; K10684 ubiquitin-like 1-activating enzyme E1 A [EC:6.3.2.19]	|Genetic Information Processing; Folding, Sorting and Degradation; Ubiquitin mediated proteolysis [PATH:ko04120-Map:ko04120];|Genetic Information Processing; Folding, Sorting and Degradation; Ubiquitin system [BR:ko04121];|		catalytic activity		EG.1070|m.820	187	cytoplasmic	0.57	len=186	ExpAA=0.09	First60=0.00	PredHel=0	Topology=o	_	_	_
EG.10700	HG328451.1	91142	93604	-	1	EG.10700.1|	gene10016	11.0854	smm:Smp_147010	55	244	6e-66	zinc finger protein			binding		EG.10700|m.824	821	nuclear	0.51	len=820	ExpAA=0.08	First60=0.01	PredHel=0	Topology=o	_	_	_
EG.10701	HG328451.1	104046	106917	-	2	EG.10701.1|EG.10701.2|	gene10017	15.5136										EG.10701|m.827	147	mitochondrial	0.65	len=146	ExpAA=0.03	First60=0.00	PredHel=0	Topology=o	_	_	_
EG.10702	HG328451.1	108442	110117	-	2	EG.10702.1|EG.10702.2|	gene10018	2.28413										EG.10702|m.828	238	cytoplasmic	0.73	len=237	ExpAA=0.00	First60=0.00	PredHel=0	Topology=o	_	_	_
EG.10703	HG328451.1	111587	111942	.	1	EG.10703.1|	_	1.21965
EG.10704	HG328452.1	9669	10197	+	2	EG.10704.1|EG.10704.2|	_	1.34899	xtr:100327247	42	70.1	6e-13	znf184, MGC135672; zinc finger protein 184			binding
EG.10705	HG328452.1	10313	11437	+	1	EG.10705.1|	_	1.79439
EG.10706	HG328452.1	20933	21168	.	1	EG.10706.1|	_	0	dwi:Dwil_GK19168	43	58.9	5e-11	GK19168 gene product from transcript GK19168-RA
EG.10707	HG328452.1	21787	22378	.	1	EG.10707.1|	_	0.698894
EG.10708	HG328452.1	22648	22972	.	1	EG.10708.1|	_	4.92002										EG.10708|m.830	107	cytoplasmic	0.7	len=106	ExpAA=4.04	First60=3.93	PredHel=0	Topology=o	_	_	_
EG.10709	HG328452.1	45334	45634	-	1	EG.10709.1|	_	3.71801
EG.1071	HG328391.1	9965569	9974903	-	2	EG.1071.1|EG.1071.2|	gene1060	39.9273	smm:Smp_001390	49	1166	0	hypothetical protein ; K05750 NCK-associated protein 1	|Cellular Processes; Cell Motility; Regulation of actin cytoskeleton [PATH:ko04810-Map:ko04810];|				EG.1071|m.831	1267	mitochondrial	0.66	len=1266	ExpAA=3.31	First60=0.00	PredHel=0	Topology=o	_	_	_
EG.10710	HG328452.1	50235	50466	.	1	EG.10710.1|	_	7.40809
EG.10711	HG328452.1	51330	51947	+	1	EG.10711.1|	_	15.6113
EG.10712	HG328452.1	55004	55275	.	1	EG.10712.1|	_	2.28061
EG.10713	HG328452.1	55889	57120	.	1	EG.10713.1|	_	2.05825
EG.10714	HG328452.1	66012	66446	.	1	EG.10714.1|	_	4.22323
EG.10715	HG328452.1	66886	67142	.	1	EG.10715.1|	_	1.78531
EG.10716	HG328452.1	99328	99569	.	1	EG.10716.1|	_	3.22121
EG.10717	HG328452.1	116073	116562	.	1	EG.10717.1|	_	1.85507
EG.10718	HG328452.1	116768	117153	.	1	EG.10718.1|	_	1.73961
EG.10719	HG328453.1	2532	3453	.	1	EG.10719.1|	_	2.13847
EG.1072	HG328391.1	9915502	9917149	-	2	EG.1072.1|EG.1072.2|	gene1053	24.6572	smm:Smp_013870	42	180	7e-52	hypothetical protein					EG.1072|m.833	339	cytoplasmic	0.88	len=338	ExpAA=0.01	First60=0.00	PredHel=0	Topology=o	_	_	_
EG.10720	HG328453.1	3532	5231	.	1	EG.10720.1|	_	2.1379
EG.10721	HG328453.1	89708	93282	-	3	EG.10721.1|EG.10721.2|EG.10721.3|	_	18.5409
EG.10722	HG328453.1	94003	94262	.	1	EG.10722.1|	_	0.86292
EG.10723	HG328453.1	97444	98362	.	1	EG.10723.1|	_	0.975967
EG.10724	HG328453.1	98413	99380	.	1	EG.10724.1|	_	1.19004
EG.10725	HG328453.1	100488	100818	.	1	EG.10725.1|	_	3.30966
EG.10726	HG328453.1	101189	114252	+	3	EG.10726.1|EG.10726.2|EG.10726.3|	_	13.2627	smm:Smp_126490	47	68.2	8e-11	PIM1 peptidase (S16 family) ; K08675 Lon-like ATP-dependent protease [EC:3.4.21.-]	|Metabolism; Enzyme Families; Peptidases [BR:ko01002];|
EG.10727	HG328453.1	111111	111836	+	1	EG.10727.1|	_	2.75374
EG.10728	HG328453.1	106594	107124	-	1	EG.10728.1|	gene10026	0.801637										EG.10728|m.836	177	extracellular	0.87	len=176	ExpAA=35.19	First60=26.15	PredHel=0	Topology=o	_	_	_
EG.10729	HG328454.1	1	1730	.	1	EG.10729.1|	_	0.372723
EG.1073	HG328391.1	9794439	9796287	-	6	EG.1073.1|EG.1073.2|EG.1073.3|EG.1073.4|EG.1073.5|EG.1073.6|	gene1031	44.9371	oaa:100085756	37	117	3e-28	hypothetical protein LOC100085756			binding
EG.10730	HG328454.1	22644	29758	-	3	EG.10730.1|EG.10730.2|EG.10730.3|	gene10029	1.37423	dre:798226	42	505	1e-160	ndst2; N-deacetylase/N-sulfotransferase (heparan glucosaminyl) 2			catalytic activity		EG.10730|m.837	548	Golgi apparatus	0.28	len=547	ExpAA=19.51	First60=14.23	PredHel=0	Topology=o	1	24	0.673
EG.10731	HG328454.1	31795	34368	+	2	EG.10731.1|EG.10731.2|	_	0.492396	xtr:100101764	36	139	2e-36	map3k7, MAPKKK, tak1, xTAK1; mitogen-activated protein kinase kinase kinase 7 (EC:2.7.11.25); K04427 mitogen-activated protein kinase kinase kinase 7 [EC:2.7.11.25]	|Cellular Processes; Cell Communication; Adherens junction [PATH:ko04520-Map:ko04520];|Environmental Information Processing; Signal Transduction; MAPK signaling pathway [PATH:ko04010-Map:ko04010];|Environmental Information Processing; Signal Transduction; Wnt signaling pathway [PATH:ko04310-Map:ko04310];|Human Diseases; Infectious Diseases; Leishmaniasis [PATH:ko05140-Map:ko05140];|Human Diseases…		binding|catalytic activity	cellular process|metabolic process	EG.10731|m.840	158	extracellular	0.46	len=157	ExpAA=20.05	First60=10.46	PredHel=0	Topology=o	_	_	_
EG.10732	HG328454.1	36666	37192	-	1	EG.10732.1|	_	0
EG.10733	HG328454.1	43172	46542	+	3	EG.10733.1|EG.10733.2|EG.10733.3|	_	18.968
EG.10734	HG328454.1	43172	46609	-	5	EG.10734.1|EG.10734.2|EG.10734.3|EG.10734.4|EG.10734.5|	_	2.58333
EG.10735	HG328454.1	47649	51440	+	1	EG.10735.1|	_	0.804946
EG.10736	HG328454.1	51521	52120	.	1	EG.10736.1|	_	0.17141
EG.10737	HG328454.1	52867	53155	.	1	EG.10737.1|	_	1.94553
EG.10738	HG328454.1	61225	61836	.	1	EG.10738.1|	_	1.50001
EG.10739	HG328454.1	62976	68046	-	1	EG.10739.1|	_	1.82423
EG.1074	HG328391.1	9932497	9944326	-	13	EG.1074.1|EG.1074.2|EG.1074.3|EG.1074.4|EG.1074.5|EG.1074.6|EG.1074.7|EG.1074.8|EG.1074.9|EG.1074.10|EG.1074.11|EG.1074.12|EG.1074.13|	gene1055	60.2715	smm:Smp_047440	30	92.4	3e-19	hypothetical protein ; K13128 zinc finger CCHC domain-containing protein 8	|Genetic Information Processing; Transcription; Spliceosome [BR:ko03041];|	cell|cell part|organelle		cellular process|metabolic process	EG.1074|m.845	270	cytoplasmic	0.79	len=269	ExpAA=0.00	First60=0.00	PredHel=0	Topology=o	_	_	_
EG.10740	HG328454.1	68576	71951	+	4	EG.10740.1|EG.10740.2|EG.10740.3|EG.10740.4|	_	28.9434										EG.10740|m.846	106	mitochondrial	0.96	len=105	ExpAA=0.01	First60=0.01	PredHel=0	Topology=o	_	_	_
EG.10741	HG328454.1	79995	80278	.	1	EG.10741.1|	_	0.678016
EG.10742	HG328454.1	80410	83696	-	6	EG.10742.1|EG.10742.2|EG.10742.3|EG.10742.4|EG.10742.5|EG.10742.6|	gene10032	11.4563	xtr:100101764	36	140	5e-36	map3k7, MAPKKK, tak1, xTAK1; mitogen-activated protein kinase kinase kinase 7 (EC:2.7.11.25); K04427 mitogen-activated protein kinase kinase kinase 7 [EC:2.7.11.25]	|Cellular Processes; Cell Communication; Adherens junction [PATH:ko04520-Map:ko04520];|Environmental Information Processing; Signal Transduction; MAPK signaling pathway [PATH:ko04010-Map:ko04010];|Environmental Information Processing; Signal Transduction; Wnt signaling pathway [PATH:ko04310-Map:ko04310];|Human Diseases; Infectious Diseases; Leishmaniasis [PATH:ko05140-Map:ko05140];|Human Diseases…		binding|catalytic activity	cellular process|metabolic process	EG.10742|m.847	374	cytoplasmic	0.54	len=374	ExpAA=0.03	First60=0.00	PredHel=0	Topology=o	_	_	_
EG.10743	HG328454.1	85975	92367	+	3	EG.10743.1|EG.10743.2|EG.10743.3|	gene10033	9.0863	dre:798226	42	505	1e-162	ndst2; N-deacetylase/N-sulfotransferase (heparan glucosaminyl) 2			catalytic activity		EG.10743|m.848	524	cytoplasmic	0.72	len=523	ExpAA=0.01	First60=0.00	PredHel=0	Topology=o	_	_	_
EG.10744	HG328454.1	100840	102987	+	1	EG.10744.1|	gene10034	0	smm:Smp_072330.2	50	664	0	heat shock protein ; K04079 molecular chaperone HtpG	|Genetic Information Processing; Folding, Sorting and Degradation; Chaperones and folding catalysts [BR:ko03110];|Genetic Information Processing; Folding, Sorting and Degradation; Proteasome [BR:ko03051];|Genetic Information Processing; Folding, Sorting and Degradation; Protein processing in endoplasmic reticulum [PATH:ko04141-Map:ko04141];|Human Diseases; Cancers; Pathways in cancer [PATH:ko0520…		binding	cellular process|metabolic process|response to stimulus	EG.10744|m.851	690	cytoplasmic	0.76	len=689	ExpAA=0.09	First60=0.01	PredHel=0	Topology=o	_	_	_
EG.10745	HG328455.1	286	1436	+	1	EG.10745.1|	gene10035	8.78161	smm:Smp_154440	31	78.2	6e-14	protein kinase					EG.10745|m.853	259	cytoplasmic	0.81	len=258	ExpAA=19.61	First60=0.00	PredHel=0	Topology=o	_	_	_
EG.10746	HG328455.1	8131	8368	.	1	EG.10746.1|	_	3.4003
EG.10747	HG328455.1	25723	27601	-	1	EG.10747.1|	gene10036	1.35053	smm:Smp_153390.2	36	279	7e-87	ectonucleotide pyrophosphatase/phosphodiesterase			catalytic activity	metabolic process	EG.10747|m.856	466	ER	0.35	len=465	ExpAA=28.77	First60=13.57	PredHel=0	Topology=o	1	26	0.7
EG.10748	HG328455.1	40229	40464	.	1	EG.10748.1|	_	3.49655
EG.10749	HG328455.1	40642	41289	-	1	EG.10749.1|	gene10038	0.147853										EG.10749|m.857	216	nuclear	0.91	len=215	ExpAA=0.00	First60=0.00	PredHel=0	Topology=o	_	_	_
EG.1075	HG328391.1	9879816	9882619	-	6	EG.1075.1|EG.1075.2|EG.1075.3|EG.1075.4|EG.1075.5|EG.1075.6|	gene1047	34.7409	cin:100184605	31	54.7	1e-12	similar to CG16790 CG16790-PA			catalytic activity	cellular process|metabolic process	EG.1075|m.858	150	cytoplasmic	0.58	len=149	ExpAA=7.22	First60=0.75	PredHel=0	Topology=o	_	_	_
EG.10750	HG328455.1	49807	54456	-	2	EG.10750.1|EG.10750.2|	gene10039	3.12196	tca:657573	20	56.2	2e-11	similar to GA18707-PA					EG.10750|m.859	828	cytoplasmic	0.86	len=827	ExpAA=0.00	First60=0.00	PredHel=0	Topology=o	_	_	_
EG.10751	HG328455.1	59316	70175	-	2	EG.10751.1|EG.10751.2|	gene10040	3.58688	smm:Smp_006920	46	218	6e-66	tyrosine kinase			binding|catalytic activity	cellular process|metabolic process	EG.10751|m.860	498	cytoplasmic	0.62	len=497	ExpAA=0.14	First60=0.00	PredHel=0	Topology=o	_	_	_
EG.10752	HG328455.1	86434	87706	+	2	EG.10752.1|EG.10752.2|	gene10042	24.4947										EG.10752|m.863	199	cytoplasmic	0.81	len=198	ExpAA=0.00	First60=0.00	PredHel=0	Topology=o	_	_	_
EG.10753	HG328455.1	98231	105255	+	4	EG.10753.1|EG.10753.2|EG.10753.3|EG.10753.4|	gene10043	64.6056	bta:504482	29	191	7e-52	WASF2, MGC142483; WAS protein family, member 2; K05748 WAS protein family, member 2	|Cellular Processes; Cell Communication; Adherens junction [PATH:ko04520-Map:ko04520];|Cellular Processes; Cell Motility; Regulation of actin cytoskeleton [PATH:ko04810-Map:ko04810];|Human Diseases; Infectious Diseases; Bacterial invasion of epithelial cells [PATH:ko05100-Map:ko05100];|Human Diseases; Infectious Diseases; Shigellosis [PATH:ko05131-Map:ko05131];|Organismal Systems; Immune System; …	cell|cell part|organelle	binding	cellular component organization|cellular process	EG.10753|m.864	486	cytoplasmic	0.69	len=485	ExpAA=0.00	First60=0.00	PredHel=0	Topology=o	_	_	_
EG.10754	HG328455.1	109224	109839	.	1	EG.10754.1|	_	1.48631
EG.10755	HG328455.1	111928	112353	+	1	EG.10755.1|	gene10044	0										EG.10755|m.866	142	cytoplasmic	0.78	len=141	ExpAA=0.00	First60=0.00	PredHel=0	Topology=o	_	_	_
EG.10756	HG328456.1	6	2381	-	2	EG.10756.1|EG.10756.2|	_	11.7769	smm:Smp_046880.1	42	105	1e-25	glycosyltransferase ; K03857 phosphatidylinositol glycan, class A [EC:2.4.1.198]	|Metabolism; Glycan Biosynthesis and Metabolism; Glycosylphosphatidylinositol(GPI)-anchor biosynthesis [PATH:ko00563-Map:ko00563];|Metabolism; Glycan Biosynthesis and Metabolism; Glycosyltransferases [BR:ko01003];|			metabolic process
EG.10757	HG328456.1	3333	6189	-	6	EG.10757.1|EG.10757.2|EG.10757.3|EG.10757.4|EG.10757.5|EG.10757.6|	_	54.06	smm:Smp_046880.2	67	80.9	7e-16	glycosyltransferase
EG.10758	HG328456.1	6382	6659	.	1	EG.10758.1|	_	81.729
EG.10759	HG328456.1	6258	7521	-	2	EG.10759.1|EG.10759.2|	_	82.2883
EG.1076	HG328391.1	9978485	9980156	-	1	EG.1076.1|	gene1061	3.00299										EG.1076|m.868	231	cytoplasmic	0.78	len=230	ExpAA=0.00	First60=0.00	PredHel=0	Topology=o	_	_	_
EG.10760	HG328456.1	7976	8269	.	1	EG.10760.1|	_	0.621337
EG.10761	HG328456.1	10115	10230	+	1	EG.10761.1|	gene10046	0
EG.10762	HG328456.1	8636	10294	-	2	EG.10762.1|EG.10762.2|	_	20.1046
EG.10763	HG328456.1	14720	16632	+	2	EG.10763.1|EG.10763.2|	_	3.31551
EG.10764	HG328456.1	56999	57210	.	1	EG.10764.1|	_	1.71992
EG.10765	HG328456.1	68323	68745	.	1	EG.10765.1|	_	15.3582
EG.10766	HG328456.1	68821	69498	.	1	EG.10766.1|	_	2.31453
EG.10767	HG328456.1	69599	69856	.	1	EG.10767.1|	_	3.53015
EG.10768	HG328456.1	70325	71708	-	2	EG.10768.1|EG.10768.2|	_	15.6009
EG.10769	HG328456.1	72591	72904	+	2	EG.10769.1|EG.10769.2|	_	11.4723
EG.1077	HG328391.1	9687843	9696834	-	3	EG.1077.1|EG.1077.2|EG.1077.3|	_	7.73452								binding		EG.1077|m.869	928	extracellular	0.46	len=927	ExpAA=9.87	First60=9.35	PredHel=0	Topology=o	_	_	_
EG.10770	HG328456.1	76366	78330	-	4	EG.10770.1|EG.10770.2|EG.10770.3|EG.10770.4|	_	24.2144	smm:Smp_046880.1	29	72.8	3e-11	glycosyltransferase ; K03857 phosphatidylinositol glycan, class A [EC:2.4.1.198]	|Metabolism; Glycan Biosynthesis and Metabolism; Glycosylphosphatidylinositol(GPI)-anchor biosynthesis [PATH:ko00563-Map:ko00563];|Metabolism; Glycan Biosynthesis and Metabolism; Glycosyltransferases [BR:ko01003];|
EG.10771	HG328456.1	79205	81161	+	2	EG.10771.1|EG.10771.2|	_	0.87281
EG.10772	HG328456.1	81159	82068	-	1	EG.10772.1|	gene10048	87.3017	tad:TRIADDRAFT_50675	47	266	2e-86	hypothetical protein ; K04712 sphingolipid delta-4 desaturase [EC:1.14.-.-]	|Metabolism; Lipid Metabolism; Lipid biosynthesis proteins [BR:ko01004];|Metabolism; Lipid Metabolism; Sphingolipid metabolism [PATH:ko00600-Map:ko00600];|			metabolic process	EG.10772|m.871	273	extracellular	0.42	len=272	ExpAA=85.03	First60=36.55	PredHel=3	Topology=i7-26o31-50i164-186o	_	_	_
EG.10773	HG328456.1	82227	82758	.	1	EG.10773.1|	_	2.45227
EG.10774	HG328456.1	91644	91873	.	1	EG.10774.1|	_	1.27201
EG.10775	HG328456.1	92142	93458	+	3	EG.10775.1|EG.10775.2|EG.10775.3|	_	73.42										EG.10775|m.873	102	nuclear	0.34	len=101	ExpAA=0.01	First60=0.01	PredHel=0	Topology=o	_	_	_
EG.10776	HG328456.1	93863	94279	.	1	EG.10776.1|	_	1.51385
EG.10777	HG328456.1	95019	95813	.	1	EG.10777.1|	_	6.32976
EG.10778	HG328456.1	95948	96542	.	1	EG.10778.1|	_	0.86733
EG.10779	HG328456.1	96665	97886	.	1	EG.10779.1|	_	4.50226
EG.1078	HG328391.1	9994886	9997315	-	1	EG.1078.1|	gene1063	157.325	bfo:BRAFLDRAFT_88379	25	85.5	3e-16	hypothetical protein; K12035 tripartite motif-containing protein 71	|Genetic Information Processing; Folding, Sorting and Degradation; Ubiquitin system [BR:ko04121];|	cell|cell part	binding		EG.1078|m.875	280	cytoplasmic	0.53	len=279	ExpAA=0.00	First60=0.00	PredHel=0	Topology=o	_	_	_
EG.10780	HG328457.1	27726	57360	+	2	EG.10780.1|EG.10780.2|	_	12.3496	smm:Smp_158170	50	57.8	4e-13	hypothetical protein
EG.10781	HG328457.1	45334	46412	-	1	EG.10781.1|	_	6.21638
EG.10782	HG328457.1	69224	69618	.	1	EG.10782.1|	_	0.333485
EG.10783	HG328457.1	69705	69915	.	1	EG.10783.1|	_	1.75258
EG.10784	HG328457.1	74436	74970	.	1	EG.10784.1|	_	1.21582
EG.10785	HG328457.1	83787	88307	-	1	EG.10785.1|	_	19.5472										EG.10785|m.876	203	plasma membrane	0.56	len=202	ExpAA=45.50	First60=3.39	PredHel=2	Topology=i57-79o176-198i	_	_	_
EG.10786	HG328458.1	23879	28869	+	1	EG.10786.1|	_	2.20038
EG.10787	HG328458.1	60059	60449	-	1	EG.10787.1|	_	1.58039
EG.10788	HG328458.1	63555	63758	.	1	EG.10788.1|	_	0
EG.10789	HG328458.1	78912	79120	.	1	EG.10789.1|	_	5.46345
EG.1079	HG328391.1	9997839	9999151	-	2	EG.1079.1|EG.1079.2|	gene1064	61.0061	smm:Smp_042690	35	80.9	8e-16	hypothetical protein					EG.1079|m.879	308	plasma membrane	0.6	len=307	ExpAA=3.60	First60=0.34	PredHel=0	Topology=o	1	18	0.579
EG.10790	HG328458.1	79541	79835	.	1	EG.10790.1|	_	4.92929
EG.10791	HG328458.1	92121	92372	.	1	EG.10791.1|	_	0.946535
EG.10792	HG328459.1	5792	6124	.	1	EG.10792.1|	_	2.8004
EG.10793	HG328459.1	10839	11087	.	1	EG.10793.1|	_	5.89051
EG.10794	HG328459.1	11437	12150	.	1	EG.10794.1|	_	1.88914	smm:Smp_157370	50	227	3e-70	serine/threonine protein kinase			binding|catalytic activity	cellular process|metabolic process	EG.10794|m.880	238	nuclear	0.43	len=238	ExpAA=0.08	First60=0.03	PredHel=0	Topology=o	_	_	_
EG.10795	HG328459.1	61550	62082	.	1	EG.10795.1|	_	1.42646
EG.10796	HG328459.1	63897	64231	.	1	EG.10796.1|	_	5.06891
EG.10797	HG328459.1	94910	96222	-	1	EG.10797.1|	_	19.2378
EG.10798	HG328459.1	99086	100107	.	1	EG.10798.1|	_	9.08242	smm:Smp_089840	97	235	4e-76	histone H2A ; K11251 histone H2A	|Genetic Information Processing; Replication and Repair; Chromosome [BR:ko03036];|Human Diseases; Immune System Diseases; Systemic lupus erythematosus [PATH:ko05322-Map:ko05322];|	cell|cell part|macromolecular complex|organelle|organelle part	binding		EG.10798|m.881	158	mitochondrial	0.92	len=157	ExpAA=1.57	First60=0.00	PredHel=0	Topology=o	_	_	_
EG.10799	HG328459.1	100226	100950	.	1	EG.10799.1|	_	375.913	xtr:549623	100	206	3e-66	hist1h4a; histone cluster 1, H4a; K11254 histone H4	|Genetic Information Processing; Replication and Repair; Chromosome [BR:ko03036];|Human Diseases; Immune System Diseases; Systemic lupus erythematosus [PATH:ko05322-Map:ko05322];|	cell|cell part|macromolecular complex|organelle|organelle part	binding	anatomical structure formation|cellular component biogenesis|cellular component organization|cellular process|metabolic process	EG.10799|m.882	171	mitochondrial	0.68	len=170	ExpAA=0.00	First60=0.00	PredHel=0	Topology=o	_	_	_
EG.108	HG328391.1	1049824	1059082	-	2	EG.108.1|EG.108.2|	gene97	33.1085	smm:Smp_173100	34	489	1e-152	axon guidance protein; roundabout			binding		EG.108|m.884	1279	plasma membrane	0.73	len=1278	ExpAA=29.22	First60=5.82	PredHel=1	Topology=o927-949i	1	22	0.659
EG.1080	HG328391.1	10004832	10006274	-	4	EG.1080.1|EG.1080.2|EG.1080.3|EG.1080.4|	gene1066	130.775	smm:Smp_071830	69	133	1e-36	transcription initiation factor iia (tfiia) gamma chain ; K03123 transcription initiation factor TFIIA small subunit	|Genetic Information Processing; Transcription; Basal transcription factors [PATH:ko03022-Map:ko03022];|	cell|cell part|macromolecular complex|membrane\-enclosed lumen|organelle|organelle part		anatomical structure formation|cellular component biogenesis|cellular component organization|cellular process|metabolic process	EG.1080|m.885	118	cytoplasmic	0.71	len=117	ExpAA=0.00	First60=0.00	PredHel=0	Topology=o	_	_	_
EG.10800	HG328460.1	1189	1590	.	1	EG.10800.1|	_	0.969173
EG.10801	HG328460.1	2698	2994	.	1	EG.10801.1|	_	2.4242
EG.10802	HG328460.1	10183	12030	-	4	EG.10802.1|EG.10802.2|EG.10802.3|EG.10802.4|	gene10058|gene10059	0.211541	isc:IscW_ISCW017456	62	767	0	heat shock protein, putative (EC:1.3.1.74); K03283 heat shock 70kDa protein 1/8	|Cellular Processes; Transport and Catabolism; Endocytosis [PATH:ko04144-Map:ko04144];|Environmental Information Processing; Signal Transduction; MAPK signaling pathway [PATH:ko04010-Map:ko04010];|Genetic Information Processing; Folding, Sorting and Degradation; Chaperones and folding catalysts [BR:ko03110];|Genetic Information Processing; Folding, Sorting and Degradation; Proteasome [BR:ko03051]…
EG.10803	HG328460.1	30685	30899	+	4	EG.10803.1|EG.10803.2|EG.10803.3|EG.10803.4|	gene10068|gene10069	0
EG.10804	HG328460.1	30301	30374	-	4	EG.10804.1|EG.10804.2|EG.10804.3|EG.10804.4|	gene10066|gene10067	0
EG.10805	HG328460.1	31227	31297	-	2	EG.10805.1|EG.10805.2|	gene10070	0
EG.10806	HG328461.1	10398	11420	+	1	EG.10806.1|	_	9.04611
EG.10807	HG328461.1	12774	22548	+	2	EG.10807.1|EG.10807.2|	_	65.3454
EG.10808	HG328461.1	52215	52950	.	1	EG.10808.1|	_	1.68501
EG.10809	HG328462.1	8412	10504	-	2	EG.10809.1|EG.10809.2|	_	32.29
EG.1081	HG328391.1	10006832	10007323	-	1	EG.1081.1|	_	4356.46
EG.10810	HG328462.1	10913	13304	-	3	EG.10810.1|EG.10810.2|EG.10810.3|	_	15.4756
EG.10811	HG328462.1	14572	17074	+	1	EG.10811.1|	gene10086	6.41825										EG.10811|m.886	177	cytoplasmic	0.8	len=176	ExpAA=0.94	First60=0.01	PredHel=0	Topology=o	_	_	_
EG.10812	HG328462.1	19238	23121	-	1	EG.10812.1|	_	3.10853										EG.10812|m.887	157	extracellular	0.28	len=156	ExpAA=0.80	First60=0.73	PredHel=0	Topology=o	_	_	_
EG.10813	HG328462.1	35787	36051	.	1	EG.10813.1|	_	0
EG.10814	HG328462.1	36183	36609	.	1	EG.10814.1|	_	1.74361
EG.10815	HG328462.1	36677	37100	.	1	EG.10815.1|	_	12.6484										EG.10815|m.888	120	cytoplasmic	0.77	len=120	ExpAA=20.87	First60=0.01	PredHel=1	Topology=i97-119o	_	_	_
EG.10816	HG328462.1	38199	38515	.	1	EG.10816.1|	_	3.12057
EG.10817	HG328462.1	39886	40160	.	1	EG.10817.1|	_	0
EG.10818	HG328462.1	54617	54916	.	1	EG.10818.1|	_	0.591464
EG.10819	HG328462.1	55182	55532	+	1	EG.10819.1|	gene10087	4.17365	cbr:CBG08535	50	67	7e-12	Hypothetical protein CBG08535					EG.10819|m.889	117	extracellular	0.96	len=116	ExpAA=11.78	First60=2.82	PredHel=0	Topology=o	1	18	0.839
EG.1082	HG328391.1	10057834	10060156	-	1	EG.1082.1|	gene1071	55.9872	hmg:100212275	28	196	2e-55	similar to predicted protein; K11971 E3 ubiquitin-protein ligase RNF14 [EC:6.3.2.19]	|Genetic Information Processing; Folding, Sorting and Degradation; Ubiquitin system [BR:ko04121];|		binding|catalytic activity|transcription regulator activity	biological regulation|cellular process|metabolic process|pigmentation	EG.1082|m.890	445	cytoplasmic	0.6	len=444	ExpAA=0.14	First60=0.03	PredHel=0	Topology=o	_	_	_
EG.10820	HG328462.1	65195	65635	+	1	EG.10820.1|	_	2.88146
EG.10821	HG328462.1	63415	63643	-	1	EG.10821.1|	_	22.0471
EG.10822	HG328462.1	67353	68818	.	1	EG.10822.1|	_	2.47023										EG.10822|m.892	124	cytoplasmic	0.88	len=123	ExpAA=0.01	First60=0.01	PredHel=0	Topology=o	_	_	_
EG.10823	HG328462.1	68997	69323	.	1	EG.10823.1|	_	0.970872
EG.10824	HG328463.1	115	704	+	1	EG.10824.1|	_	6.61548
EG.10825	HG328463.1	2529	2814	.	1	EG.10825.1|	_	3.32958
EG.10826	HG328463.1	3325	5016	.	1	EG.10826.1|	_	2.05368
EG.10827	HG328463.1	5153	7403	-	2	EG.10827.1|EG.10827.2|	_	5.00996
EG.10828	HG328463.1	8043	9389	+	1	EG.10828.1|	_	1.50618
EG.10829	HG328463.1	9635	9958	-	1	EG.10829.1|	gene10089	9.60992										EG.10829|m.893	108	extracellular	0.85	len=107	ExpAA=0.79	First60=0.03	PredHel=0	Topology=o	_	_	_
EG.1083	HG328391.1	10078652	10078900	-	1	EG.1083.1|	_	3.37858
EG.10830	HG328463.1	11420	11745	.	1	EG.10830.1|	_	4.39828
EG.10831	HG328463.1	12397	12650	.	1	EG.10831.1|	_	2.77289
EG.10832	HG328463.1	13026	13254	.	1	EG.10832.1|	_	2.58282
EG.10833	HG328463.1	13313	14074	.	1	EG.10833.1|	_	2.47688
EG.10834	HG328463.1	15487	16390	+	2	EG.10834.1|EG.10834.2|	_	10.312										EG.10834|m.894	120	extracellular	0.96	len=119	ExpAA=14.75	First60=14.75	PredHel=0	Topology=o	_	_	_
EG.10835	HG328463.1	14163	15389	.	1	EG.10835.1|	_	2.68848
EG.10836	HG328463.1	17117	17344	.	1	EG.10836.1|	_	2.62267
EG.10837	HG328463.1	19572	19910	+	1	EG.10837.1|	gene10090	1.42539										EG.10837|m.895	113	nuclear	0.7	len=112	ExpAA=0.00	First60=0.00	PredHel=0	Topology=o	_	_	_
EG.10838	HG328463.1	19987	21452	+	1	EG.10838.1|	_	8.04034										EG.10838|m.897	159	extracellular	0.88	len=158	ExpAA=13.05	First60=12.90	PredHel=0	Topology=o	_	_	_
EG.10839	HG328463.1	63770	64414	+	1	EG.10839.1|	_	1.42811
EG.1084	HG328391.1	9608271	9609335	+	1	EG.1084.1|	gene1014	116.495	smm:Smp_167890.2	57	158	2e-48	methionine sulfoxide reductase B2b			catalytic activity	cellular process|metabolic process|response to stimulus	EG.1084|m.898	141	cytoplasmic	0.67	len=140	ExpAA=0.35	First60=0.01	PredHel=0	Topology=o	_	_	_
EG.10840	HG328463.1	85559	85877	-	1	EG.10840.1|	_	7.87288
EG.10841	HG328464.1	22838	23356	.	1	EG.10841.1|	_	1.27291
EG.10842	HG328464.1	60138	60368	-	1	EG.10842.1|	_	1.5777
EG.10843	HG328464.1	39879	64921	+	2	EG.10843.1|EG.10843.2|	_	4.09535
EG.10844	HG328464.1	60666	62192	-	1	EG.10844.1|	_	2.01757										EG.10844|m.899	176	extracellular	0.51	len=176	ExpAA=8.01	First60=7.63	PredHel=0	Topology=o	_	_	_
EG.10845	HG328464.1	81121	81509	.	1	EG.10845.1|	_	1.37189										EG.10845|m.900	129	extracellular	0.88	len=129	ExpAA=0.09	First60=0.09	PredHel=0	Topology=o	_	_	_
EG.10846	HG328465.1	20002	20694	.	1	EG.10846.1|	_	1.26399
EG.10847	HG328465.1	20866	22779	+	1	EG.10847.1|	_	5.0559										EG.10847|m.901	298	nuclear	0.42	len=298	ExpAA=2.62	First60=0.01	PredHel=0	Topology=o	_	_	_
EG.10848	HG328465.1	26560	28970	+	3	EG.10848.1|EG.10848.2|EG.10848.3|	_	7.26676	smm:Smp_125450	68	334	1e-106	protein tyrosine kinase			catalytic activity	cellular process|metabolic process
EG.10849	HG328465.1	40195	40672	+	1	EG.10849.1|	_	1.87841										EG.10849|m.902	118	mitochondrial	0.49	len=118	ExpAA=39.75	First60=3.34	PredHel=2	Topology=i58-75o79-101i	_	_	_
EG.1085	HG328391.1	9883350	9884023	+	1	EG.1085.1|	_	222.548
EG.10850	HG328465.1	50090	50684	.	1	EG.10850.1|	_	70.2537	smm:Smp_036220	94	140	1e-40	histone H2B ; K11252 histone H2B	|Genetic Information Processing; Replication and Repair; Chromosome [BR:ko03036];|Human Diseases; Immune System Diseases; Systemic lupus erythematosus [PATH:ko05322-Map:ko05322];|	cell|cell part|macromolecular complex|organelle|organelle part	binding
EG.10851	HG328465.1	67518	68972	.	1	EG.10851.1|	_	2.54814
EG.10852	HG328466.1	38056	38365	.	1	EG.10852.1|	_	4.3789
EG.10853	HG328466.1	38770	39155	.	1	EG.10853.1|	_	1.39168
EG.10854	HG328466.1	42330	42830	.	1	EG.10854.1|	_	1.11991
EG.10855	HG328466.1	57892	58632	.	1	EG.10855.1|	_	1.79851
EG.10856	HG328466.1	68190	71103	-	1	EG.10856.1|	_	7.41512	nvi:100114710	31	77.4	1e-15	NV11584; similar to PP238					EG.10856|m.903	108	cytoplasmic	0.81	len=107	ExpAA=0.00	First60=0.00	PredHel=0	Topology=o	_	_	_
EG.10857	HG328467.1	13105	14308	+	1	EG.10857.1|	_	34.6823	smr:Smar_1332	44	86.3	7e-16	oligopeptide transport system substrate-binding protein; K02035 peptide/nickel transport system substrate-binding protein	|Environmental Information Processing; Membrane Transport; ABC transporters [PATH:ko02010-Map:ko02010];|Environmental Information Processing; Membrane Transport; Transporters [BR:ko02000];|				EG.10857|m.904	326	nuclear	0.8	len=325	ExpAA=22.80	First60=0.00	PredHel=1	Topology=o274-296i	_	_	_
EG.10858	HG328467.1	18442	19437	.	1	EG.10858.1|	_	3.27107
EG.10859	HG328467.1	31928	32666	+	1	EG.10859.1|	gene10105	175.327
EG.1086	HG328391.1	9642647	9644769	+	4	EG.1086.1|EG.1086.2|EG.1086.3|EG.1086.4|	gene1017	227.36	dya:Dyak_GE15909	29	115	6e-28	GE15909 gene product from transcript GE15909-RA					EG.1086|m.905	244	plasma membrane	0.35	len=243	ExpAA=115.29	First60=25.41	PredHel=5	Topology=i9-31o97-119i131-150o170-189i196-218o	_	_	_
EG.10860	HG328467.1	37748	37959	.	1	EG.10860.1|	_	5.15975
EG.10861	HG328467.1	39211	42442	-	1	EG.10861.1|	gene10106	90.2949	smm:Smp_176760	35	164	8e-46	metaxin		cell|cell part|envelope|organelle|organelle part		cellular component organization|cellular process|establishment of localization|localization	EG.10861|m.906	353	cytoplasmic	0.7	len=352	ExpAA=26.33	First60=0.08	PredHel=1	Topology=o304-326i	_	_	_
EG.10862	HG328467.1	43999	51620	+	6	EG.10862.1|EG.10862.2|EG.10862.3|EG.10862.4|EG.10862.5|EG.10862.6|	gene10107	21.3551	smm:Smp_133500	65	92.8	1e-30	serine/threonine protein kinase			binding|catalytic activity	cellular process|metabolic process
EG.10863	HG328467.1	55088	55830	-	1	EG.10863.1|	_	2.01808										EG.10863|m.909	110	cytoplasmic	0.83	len=110	ExpAA=0.01	First60=0.00	PredHel=0	Topology=o	_	_	_
EG.10864	HG328467.1	58767	60468	-	4	EG.10864.1|EG.10864.2|EG.10864.3|EG.10864.4|	gene10109	226.697	smm:Smp_070600	63	417	1e-143	transaldolase (EC:2.2.1.2); K00616 transaldolase [EC:2.2.1.2]	|Metabolism; Carbohydrate Metabolism; Pentose phosphate pathway [PATH:ko00030-Map:ko00030];|	cell|cell part	catalytic activity	cellular process|metabolic process	EG.10864|m.910	142	cytoplasmic	0.91	len=141	ExpAA=0.25	First60=0.00	PredHel=0	Topology=o	_	_	_
EG.10865	HG328467.1	60982	69177	+	3	EG.10865.1|EG.10865.2|EG.10865.3|	gene10110	20.2763	smm:Smp_169330	34	821	0	nuclear pore complex protein nup155 ; K14312 nuclear pore complex protein Nup155	|Genetic Information Processing; Translation; RNA transport [PATH:ko03013-Map:ko03013];|	cell|cell part|envelope|macromolecular complex|organelle|organelle part	structural molecule activity	cellular process|establishment of localization|localization	EG.10865|m.911	1589	cytoplasmic	0.5	len=1588	ExpAA=21.70	First60=0.00	PredHel=0	Topology=o	_	_	_
EG.10866	HG328467.1	69895	76587	-	5	EG.10866.1|EG.10866.2|EG.10866.3|EG.10866.4|EG.10866.5|	gene10111	22.57	hsa:6991	28	67	7e-11	TCTE3, MGC142199, TCTEX1D3; t-complex-associated-testis-expressed 3					EG.10866|m.915	239	peroxisomal	0.27	len=238	ExpAA=0.05	First60=0.00	PredHel=0	Topology=o	_	_	_
EG.10867	HG328468.1	4360	5274	-	2	EG.10867.1|EG.10867.2|	_	0.882412
EG.10868	HG328468.1	5589	7885	-	3	EG.10868.1|EG.10868.2|EG.10868.3|	_	102.531
EG.10869	HG328468.1	11190	12063	.	1	EG.10869.1|	_	0.935179
EG.1087	HG328391.1	9815066	9815673	+	1	EG.1087.1|	gene1036	77.485	smm:Smp_044770	37	105	3e-26	hypothetical protein			binding|transcription regulator activity	biological regulation|cellular process|metabolic process|pigmentation	EG.1087|m.918	192	mitochondrial	0.45	len=191	ExpAA=24.42	First60=0.01	PredHel=1	Topology=i133-155o	_	_	_
EG.10870	HG328468.1	12215	12739	-	2	EG.10870.1|EG.10870.2|	gene10112	0.578621
EG.10871	HG328468.1	26895	27135	.	1	EG.10871.1|	_	0
EG.10872	HG328468.1	29431	32363	-	1	EG.10872.1|	_	3.81567										EG.10872|m.919	100	cytoplasmic	0.66	len=100	ExpAA=0.01	First60=0.01	PredHel=0	Topology=o	_	_	_
EG.10873	HG328468.1	32844	34164	.	1	EG.10873.1|	_	2.27754
EG.10874	HG328468.1	37642	37912	+	1	EG.10874.1|	_	6.63693
EG.10875	HG328468.1	35360	40880	-	2	EG.10875.1|EG.10875.2|	_	20.355
EG.10876	HG328468.1	40949	41345	.	1	EG.10876.1|	_	6.93919
EG.10877	HG328468.1	39414	44301	+	2	EG.10877.1|EG.10877.2|	_	1.53492
EG.10878	HG328468.1	42867	43562	.	1	EG.10878.1|	_	6.00407
EG.10879	HG328468.1	44404	44698	.	1	EG.10879.1|	_	3.69696
EG.1088	HG328391.1	9902102	9906033	+	2	EG.1088.1|EG.1088.2|	gene1051	91.4928	smm:Smp_148230	72	1111	0	Pre-mRNA-splicing factor CLF1 ; K12869 crooked neck	|Genetic Information Processing; Transcription; Spliceosome [BR:ko03041];|Genetic Information Processing; Transcription; Spliceosome [PATH:ko03040-Map:ko03040];|	cell|cell part	binding	cellular process|metabolic process	EG.1088|m.920	406	cytoplasmic	0.87	len=405	ExpAA=0.09	First60=0.09	PredHel=0	Topology=o	_	_	_
EG.10880	HG328468.1	45300	46427	.	1	EG.10880.1|	_	1.44629
EG.10881	HG328468.1	47307	47531	-	1	EG.10881.1|	gene10113	0
EG.10882	HG328468.1	48818	49409	+	1	EG.10882.1|	_	3.31523
EG.10883	HG328468.1	47679	48262	.	1	EG.10883.1|	_	0.712673										EG.10883|m.924	179	cytoplasmic	0.75	len=178	ExpAA=1.91	First60=0.08	PredHel=0	Topology=o	_	_	_
EG.10884	HG328468.1	53631	54062	-	1	EG.10884.1|	_	4.65424
EG.10885	HG328468.1	56032	56439	+	1	EG.10885.1|	_	1.75585
EG.10886	HG328468.1	59389	59680	.	1	EG.10886.1|	_	5.68748	smm:Smp_089840	97	82.8	1e-35	histone H2A ; K11251 histone H2A	|Genetic Information Processing; Replication and Repair; Chromosome [BR:ko03036];|Human Diseases; Immune System Diseases; Systemic lupus erythematosus [PATH:ko05322-Map:ko05322];|	cell|cell part|macromolecular complex|organelle|organelle part	binding
EG.10887	HG328468.1	54908	59835	-	1	EG.10887.1|	_	3.66723	smm:Smp_089840	97	152	6e-56	histone H2A ; K11251 histone H2A	|Genetic Information Processing; Replication and Repair; Chromosome [BR:ko03036];|Human Diseases; Immune System Diseases; Systemic lupus erythematosus [PATH:ko05322-Map:ko05322];|	cell|cell part|macromolecular complex|organelle|organelle part	binding		EG.10887|m.925	192	cytoplasmic	0.39	len=191	ExpAA=0.03	First60=0.00	PredHel=0	Topology=o	_	_	_
EG.10888	HG328468.1	64319	65485	+	1	EG.10888.1|	_	9.43669
EG.10889	HG328468.1	65845	66235	.	1	EG.10889.1|	_	3.39751
EG.1089	HG328391.1	9756654	9785658	+	1	EG.1089.1|	_	93.7395	smm:Smp_036020	30	236	9e-64	hypothetical protein					EG.1089|m.926	680	plasma membrane	0.75	len=679	ExpAA=37.04	First60=13.78	PredHel=1	Topology=o470-492i	1	36	0.66
EG.10890	HG328468.1	66663	66947	.	1	EG.10890.1|	_	7.39106
EG.10891	HG328469.1	54952	55295	.	1	EG.10891.1|	_	1.74358
EG.10892	HG328469.1	55691	57511	-	1	EG.10892.1|	gene10115	0.0826857	isc:IscW_ISCW017456	60	721	0	heat shock protein, putative (EC:1.3.1.74); K03283 heat shock 70kDa protein 1/8	|Cellular Processes; Transport and Catabolism; Endocytosis [PATH:ko04144-Map:ko04144];|Environmental Information Processing; Signal Transduction; MAPK signaling pathway [PATH:ko04010-Map:ko04010];|Genetic Information Processing; Folding, Sorting and Degradation; Chaperones and folding catalysts [BR:ko03110];|Genetic Information Processing; Folding, Sorting and Degradation; Proteasome [BR:ko03051]…				EG.10892|m.928	607	cytoplasmic	0.83	len=606	ExpAA=0.03	First60=0.02	PredHel=0	Topology=o	_	_	_
EG.10893	HG328470.1	4096	14950	-	1	EG.10893.1|	_	11.5689
EG.10894	HG328470.1	21790	23857	-	4	EG.10894.1|EG.10894.2|EG.10894.3|EG.10894.4|	_	46.6054								binding		EG.10894|m.931	129	cytoplasmic	0.94	len=128	ExpAA=5.25	First60=0.12	PredHel=0	Topology=o	_	_	_
EG.10895	HG328470.1	40775	41865	-	2	EG.10895.1|EG.10895.2|	_	2.9089
EG.10896	HG328470.1	45807	46077	-	1	EG.10896.1|	_	7.7407
EG.10897	HG328472.1	51020	61313	+	1	EG.10897.1|	_	7.17386	smm:Smp_125450	53	631	0	protein tyrosine kinase			binding|catalytic activity	cellular process|metabolic process	EG.10897|m.932	982	mitochondrial	0.42	len=981	ExpAA=27.86	First60=2.31	PredHel=1	Topology=i342-364o	_	_	_
EG.10898	HG328472.1	62587	63643	+	1	EG.10898.1|	_	3.20469
EG.10899	HG328473.1	15156	15453	.	1	EG.10899.1|	_	1.80334
EG.109	HG328391.1	1131313	1153490	-	1	EG.109.1|	gene99	16.0739	smm:Smp_167140	43	330	1e-106	wnt related		extracellular region	binding	biological regulation|cellular process|developmental process|multicellular organismal process|pigmentation	EG.109|m.933	533	plasma membrane	0.21	len=532	ExpAA=22.64	First60=22.63	PredHel=1	Topology=i13-35o	_	_	_
EG.1090	HG328391.1	9722120	9725333	+	2	EG.1090.1|EG.1090.2|	gene1027	76.0752	smm:Smp_049010	50	338	1e-107	rna-binding protein related			binding		EG.1090|m.935	362	cytoplasmic	0.6	len=361	ExpAA=0.57	First60=0.12	PredHel=0	Topology=o	_	_	_
EG.10900	HG328473.1	15535	16024	.	1	EG.10900.1|	_	1.15942
EG.10901	HG328473.1	36087	38196	+	2	EG.10901.1|EG.10901.2|	_	10.7986	smm:Smp_131150	55	301	3e-91	polymyositis/scleroderma autoantigen-related ; K12591 exosome complex exonuclease RRP6 [EC:3.1.13.-]	|Genetic Information Processing; Folding, Sorting and Degradation; RNA degradation [PATH:ko03018-Map:ko03018];|		binding|catalytic activity	cellular process|metabolic process
EG.10902	HG328473.1	39172	39526	.	1	EG.10902.1|	_	0.408845
EG.10903	HG328473.1	44715	45736	-	2	EG.10903.1|EG.10903.2|	gene10125	34.1906
EG.10904	HG328473.1	45935	56194	+	7	EG.10904.1|EG.10904.2|EG.10904.3|EG.10904.4|EG.10904.5|EG.10904.6|EG.10904.7|	_	14.5802										EG.10904|m.937	162	cytoplasmic	0.88	len=161	ExpAA=0.00	First60=0.00	PredHel=0	Topology=o	_	_	_
EG.10905	HG328473.1	49872	53083	+	1	EG.10905.1|	_	2.0743										EG.10905|m.938	101	mitochondrial	0.73	len=100	ExpAA=0.06	First60=0.05	PredHel=0	Topology=o	_	_	_
EG.10906	HG328473.1	60062	60527	.	1	EG.10906.1|	_	1.25611
EG.10907	HG328473.1	62561	63436	.	1	EG.10907.1|	_	2.59027
EG.10908	HG328474.1	5225	7194	+	1	EG.10908.1|	_	2.44068
EG.10909	HG328475.1	2794	3426	.	1	EG.10909.1|	_	2.22561
EG.1091	HG328391.1	9946028	9947071	+	2	EG.1091.1|EG.1091.2|	gene1056	87.1237	cin:100185446	57	109	3e-35	similar to predicted protein; K03627 putative transcription factor	|Unclassified; Genetic Information Processing; Transcription related proteins|		binding		EG.1091|m.939	106	cytoplasmic	0.89	len=105	ExpAA=0.00	First60=0.00	PredHel=0	Topology=o	_	_	_
EG.10910	HG328475.1	3555	4107	-	1	EG.10910.1|	_	1.58977
EG.10911	HG328475.1	42538	42769	.	1	EG.10911.1|	_	14.8162
EG.10912	HG328476.1	746	2138	+	1	EG.10912.1|	_	3.91222
EG.10913	HG328476.1	8777	9276	+	1	EG.10913.1|	_	0.901403
EG.10914	HG328476.1	13544	20257	+	5	EG.10914.1|EG.10914.2|EG.10914.3|EG.10914.4|EG.10914.5|	_	17.306
EG.10915	HG328476.1	22414	24192	+	1	EG.10915.1|	gene10128	0.854642	spu:581171	47	313	3e-92	similar to OSJNBa0059D20.6					EG.10915|m.941	477	peroxisomal	0.4	len=476	ExpAA=0.17	First60=0.00	PredHel=0	Topology=o	_	_	_
EG.10916	HG328476.1	49863	50444	.	1	EG.10916.1|	_	4.47627
EG.10917	HG328476.1	54360	54871	.	1	EG.10917.1|	_	1.2996
EG.10918	HG328476.1	57527	57915	.	1	EG.10918.1|	_	6.1735
EG.10919	HG328477.1	2404	18922	-	3	EG.10919.1|EG.10919.2|EG.10919.3|	_	4.48074
EG.1092	HG328391.1	9670937	9672062	+	1	EG.1092.1|	gene1020	79.0182	spu:591657	40	141	1e-39	hypothetical LOC591657					EG.1092|m.943	197	cytoplasmic	0.49	len=196	ExpAA=0.00	First60=0.00	PredHel=0	Topology=o	_	_	_
EG.10920	HG328477.1	3296	4713	-	1	EG.10920.1|	_	45.8907
EG.10921	HG328477.1	12184	16749	-	2	EG.10921.1|EG.10921.2|	_	5.81501
EG.10922	HG328477.1	38694	41118	-	1	EG.10922.1|	_	5.42156
EG.10923	HG328477.1	43053	43861	-	2	EG.10923.1|EG.10923.2|	gene10134|gene10135	0
EG.10924	HG328477.1	41122	42927	+	1	EG.10924.1|	gene10133	3.52779	isc:IscW_ISCW017456	55	644	0	heat shock protein, putative (EC:1.3.1.74); K03283 heat shock 70kDa protein 1/8	|Cellular Processes; Transport and Catabolism; Endocytosis [PATH:ko04144-Map:ko04144];|Environmental Information Processing; Signal Transduction; MAPK signaling pathway [PATH:ko04010-Map:ko04010];|Genetic Information Processing; Folding, Sorting and Degradation; Chaperones and folding catalysts [BR:ko03110];|Genetic Information Processing; Folding, Sorting and Degradation; Proteasome [BR:ko03051]…				EG.10924|m.947	265	cytoplasmic	0.82	len=264	ExpAA=0.06	First60=0.02	PredHel=0	Topology=o	_	_	_
EG.10925	HG328477.1	50460	55049	-	7	EG.10925.1|EG.10925.2|EG.10925.3|EG.10925.4|EG.10925.5|EG.10925.6|EG.10925.7|	_	89.077
EG.10926	HG328477.1	55261	55683	.	1	EG.10926.1|	_	51.3908
EG.10927	HG328477.1	55842	56177	.	1	EG.10927.1|	_	13.7371
EG.10928	HG328477.1	56373	56952	.	1	EG.10928.1|	_	1.07965
EG.10929	HG328477.1	57402	58193	.	1	EG.10929.1|	_	0.588953
EG.1093	HG328391.1	10061167	10067632	+	3	EG.1093.1|EG.1093.2|EG.1093.3|	gene1072	65.4921	spu:761208	35	108	3e-23	similar to fibropellin Ia		cell|cell part	binding	cellular process	EG.1093|m.950	563	plasma membrane	0.47	len=562	ExpAA=41.79	First60=19.05	PredHel=2	Topology=i7-26o374-396i	1	22	0.917
EG.10930	HG328478.1	13793	19368	+	3	EG.10930.1|EG.10930.2|EG.10930.3|	gene10136	39.9439	xla:398218	28	79	3e-13	dazap1; DAZ associated protein 1; K14411 RNA-binding protein Musashi	|Genetic Information Processing; Translation; mRNA surveillance pathway [PATH:ko03015-Map:ko03015];|		binding		EG.10930|m.952	644	nuclear	0.84	len=643	ExpAA=0.05	First60=0.02	PredHel=0	Topology=o	_	_	_
EG.10931	HG328478.1	19487	19696	-	1	EG.10931.1|	gene10137	0
EG.10932	HG328478.1	23070	23829	.	1	EG.10932.1|	_	1.24269
EG.10933	HG328478.1	35288	35614	.	1	EG.10933.1|	_	4.85436
EG.10934	HG328478.1	36110	36907	.	1	EG.10934.1|	_	3.14956
EG.10935	HG328478.1	39449	42530	-	2	EG.10935.1|EG.10935.2|	gene10138	18.7238	zma:100192067	28	80.9	5e-14	hypothetical protein LOC100192067			binding		EG.10935|m.953	467	nuclear	0.46	len=466	ExpAA=0.00	First60=0.00	PredHel=0	Topology=o	_	_	_
EG.10936	HG328478.1	44210	44934	-	1	EG.10936.1|	_	1.62493
EG.10937	HG328478.1	46224	51150	-	2	EG.10937.1|EG.10937.2|	_	9.87911	mmu:70248	33	79	2e-13	Dazap1, 2410042M16Rik, mPrrp; DAZ associated protein 1; K14411 RNA-binding protein Musashi	|Genetic Information Processing; Translation; mRNA surveillance pathway [PATH:ko03015-Map:ko03015];|		binding		EG.10937|m.954	206	nuclear	0.6	len=205	ExpAA=0.00	First60=0.00	PredHel=0	Topology=o	_	_	_
EG.10938	HG328479.1	949	1356	+	2	EG.10938.1|EG.10938.2|	_	16.7429
EG.10939	HG328479.1	1779	3755	+	1	EG.10939.1|	_	22.1657										EG.10939|m.955	107	cytoplasmic	0.92	len=106	ExpAA=0.00	First60=0.00	PredHel=0	Topology=o	_	_	_
EG.1094	HG328391.1	9682610	9684906	+	3	EG.1094.1|EG.1094.2|EG.1094.3|	gene1023	76.5571	smm:Smp_194510	34	141	7e-36	ribosomal pseudouridine synthase				cellular process|metabolic process	EG.1094|m.956	185	peroxisomal	0.41	len=184	ExpAA=0.02	First60=0.00	PredHel=0	Topology=o	_	_	_
EG.10940	HG328479.1	7581	8002	.	1	EG.10940.1|	_	1.4828
EG.10941	HG328479.1	8094	8369	.	1	EG.10941.1|	_	2.19249
EG.10942	HG328480.1	2666	3509	-	1	EG.10942.1|	gene10141	0	smm:Smp_132810	38	76.6	2e-14	hypothetical protein					EG.10942|m.958	188	mitochondrial	0.83	len=187	ExpAA=0.01	First60=0.00	PredHel=0	Topology=o	_	_	_
EG.10943	HG328481.1	39479	39739	.	1	EG.10943.1|	_	1.70681
EG.10944	HG328483.1	3837	4724	.	1	EG.10944.1|	_	7.63945
EG.10945	HG328483.1	4823	6772	+	1	EG.10945.1|	gene10154	1.44142	mbr:MONBRDRAFT_35238	54	629	0	hypothetical protein ; K03283 heat shock 70kDa protein 1/8	|Cellular Processes; Transport and Catabolism; Endocytosis [PATH:ko04144-Map:ko04144];|Environmental Information Processing; Signal Transduction; MAPK signaling pathway [PATH:ko04010-Map:ko04010];|Genetic Information Processing; Folding, Sorting and Degradation; Chaperones and folding catalysts [BR:ko03110];|Genetic Information Processing; Folding, Sorting and Degradation; Proteasome [BR:ko03051]…				EG.10945|m.959	650	cytoplasmic	0.75	len=649	ExpAA=0.33	First60=0.02	PredHel=0	Topology=o	_	_	_
EG.10946	HG328483.1	29709	30080	+	1	EG.10946.1|	_	2.94843										EG.10946|m.960	103	cytoplasmic	0.85	len=103	ExpAA=0.01	First60=0.00	PredHel=0	Topology=o	_	_	_
EG.10947	HG328483.1	31693	44641	+	2	EG.10947.1|EG.10947.2|	_	7.10809										EG.10947|m.961	110	cytoplasmic	0.73	len=109	ExpAA=0.32	First60=0.28	PredHel=0	Topology=o	_	_	_
EG.10948	HG328483.1	40513	42527	+	2	EG.10948.1|EG.10948.2|	_	4.26902
EG.10949	HG328483.1	47250	48416	-	1	EG.10949.1|	gene10156	0.593715	mbr:MONBRDRAFT_35238	65	453	1e-153	hypothetical protein ; K03283 heat shock 70kDa protein 1/8	|Cellular Processes; Transport and Catabolism; Endocytosis [PATH:ko04144-Map:ko04144];|Environmental Information Processing; Signal Transduction; MAPK signaling pathway [PATH:ko04010-Map:ko04010];|Genetic Information Processing; Folding, Sorting and Degradation; Chaperones and folding catalysts [BR:ko03110];|Genetic Information Processing; Folding, Sorting and Degradation; Proteasome [BR:ko03051]…				EG.10949|m.962	389	cytoplasmic	0.67	len=388	ExpAA=0.05	First60=0.02	PredHel=0	Topology=o	_	_	_
EG.1095	HG328391.1	9849452	9852630	+	3	EG.1095.1|EG.1095.2|EG.1095.3|	gene1044	71.3471	smm:Smp_156410	53	486	1e-166	transporter spinster-related		cell|cell part		cellular process|establishment of localization|localization	EG.1095|m.964	364	extracellular	0.4	len=363	ExpAA=191.70	First60=16.05	PredHel=7	Topology=o71-93i100-119o162-184i191-213o244-266i287-309o329-351i	_	_	_
EG.10950	HG328484.1	7356	7713	.	1	EG.10950.1|	_	0
EG.10951	HG328484.1	30	8525	-	2	EG.10951.1|EG.10951.2|	_	4.48836
EG.10952	HG328484.1	10440	11696	-	2	EG.10952.1|EG.10952.2|	_	4.84827	smm:Smp_089840	97	163	1e-50	histone H2A ; K11251 histone H2A	|Genetic Information Processing; Replication and Repair; Chromosome [BR:ko03036];|Human Diseases; Immune System Diseases; Systemic lupus erythematosus [PATH:ko05322-Map:ko05322];|	cell|cell part|macromolecular complex|organelle|organelle part	binding		EG.10952|m.966	118	mitochondrial	0.68	len=118	ExpAA=2.75	First60=0.00	PredHel=0	Topology=o	_	_	_
EG.10953	HG328484.1	10929	11696	+	1	EG.10953.1|	_	0.925375	smm:Smp_089840	97	163	1e-49	histone H2A ; K11251 histone H2A	|Genetic Information Processing; Replication and Repair; Chromosome [BR:ko03036];|Human Diseases; Immune System Diseases; Systemic lupus erythematosus [PATH:ko05322-Map:ko05322];|	cell|cell part|macromolecular complex|organelle|organelle part	binding		EG.10953|m.967	120	mitochondrial	0.7	len=119	ExpAA=2.56	First60=0.00	PredHel=0	Topology=o	_	_	_
EG.10954	HG328484.1	13554	13997	+	1	EG.10954.1|	_	25.2609
EG.10955	HG328484.1	19110	21288	-	2	EG.10955.1|EG.10955.2|	_	5.34585
EG.10956	HG328484.1	21426	21724	.	1	EG.10956.1|	_	20.2725
EG.10957	HG328484.1	26642	26979	.	1	EG.10957.1|	_	14.9225
EG.10958	HG328486.1	2103	5243	+	2	EG.10958.1|EG.10958.2|	gene10157	13.9944
EG.10959	HG328486.1	9240	9550	.	1	EG.10959.1|	_	2.1732
EG.1096	HG328391.1	9869908	9874039	+	1	EG.1096.1|	gene1046	35.9243	smm:Smp_070020	34	91.3	1e-16	rhoptry associated membrane antigen					EG.1096|m.968	698	nuclear	0.79	len=697	ExpAA=0.00	First60=0.00	PredHel=0	Topology=o	_	_	_
EG.10960	HG328486.1	10978	11303	.	1	EG.10960.1|	_	2.44349
EG.10961	HG328486.1	11424	11704	.	1	EG.10961.1|	_	2.78785
EG.10962	HG328486.1	13473	29525	+	4	EG.10962.1|EG.10962.2|EG.10962.3|EG.10962.4|	_	27.2856
EG.10963	HG328486.1	45688	45940	-	1	EG.10963.1|	_	191.451
EG.10964	HG328487.1	27713	29890	-	1	EG.10964.1|	_	3.14533
EG.10965	HG328487.1	31700	32191	.	1	EG.10965.1|	_	2.53446	smm:Smp_069960	63	116	2e-28	ubiquitin-specific peptidase 5 (C19 family) ; K11836 ubiquitin carboxyl-terminal hydrolase 5/13 [EC:3.1.2.15]	|Genetic Information Processing; Folding, Sorting and Degradation; Ubiquitin system [BR:ko04121];|Metabolism; Enzyme Families; Peptidases [BR:ko01002];|				EG.10965|m.970	129	cytoplasmic	0.87	len=128	ExpAA=1.82	First60=1.82	PredHel=0	Topology=o	_	_	_
EG.10966	HG328487.1	37524	37892	+	2	EG.10966.1|EG.10966.2|	gene10161|gene10162	74.0474
EG.10967	HG328487.1	35558	36292	-	1	EG.10967.1|	gene10160	1.67585	smm:Smp_069960	35	129	8e-33	ubiquitin-specific peptidase 5 (C19 family) ; K11836 ubiquitin carboxyl-terminal hydrolase 5/13 [EC:3.1.2.15]	|Genetic Information Processing; Folding, Sorting and Degradation; Ubiquitin system [BR:ko04121];|Metabolism; Enzyme Families; Peptidases [BR:ko01002];|				EG.10967|m.971	172	cytoplasmic	0.9	len=171	ExpAA=0.00	First60=0.00	PredHel=0	Topology=o	_	_	_
EG.10968	HG328487.1	34759	35086	.	1	EG.10968.1|	_	4.33996
EG.10969	HG328487.1	36666	37483	.	1	EG.10969.1|	_	2.37308
EG.1097	HG328391.1	9908218	9912065	+	2	EG.1097.1|EG.1097.2|	_	51.0646	mdo:100013566	28	75.9	2e-12	similar to WASL protein; K05747 Wiskott-Aldrich syndrome protein	|Cellular Processes; Cell Communication; Adherens junction [PATH:ko04520-Map:ko04520];|Cellular Processes; Cell Motility; Cytoskeleton proteins [BR:ko04812];|Cellular Processes; Cell Motility; Regulation of actin cytoskeleton [PATH:ko04810-Map:ko04810];|Human Diseases; Infectious Diseases; Bacterial invasion of epithelial cells [PATH:ko05100-Map:ko05100];|Human Diseases; Infectious Diseases; Path…				EG.1097|m.973	277	cytoplasmic	0.92	len=276	ExpAA=0.13	First60=0.13	PredHel=0	Topology=o	_	_	_
EG.10970	HG328487.1	33508	38251	-	1	EG.10970.1|	_	6.0363	smm:Smp_069960	68	107	8e-27	ubiquitin-specific peptidase 5 (C19 family) ; K11836 ubiquitin carboxyl-terminal hydrolase 5/13 [EC:3.1.2.15]	|Genetic Information Processing; Folding, Sorting and Degradation; Ubiquitin system [BR:ko04121];|Metabolism; Enzyme Families; Peptidases [BR:ko01002];|
EG.10971	HG328487.1	38977	39762	+	1	EG.10971.1|	_	5.30183
EG.10972	HG328487.1	39868	44064	-	7	EG.10972.1|EG.10972.2|EG.10972.3|EG.10972.4|EG.10972.5|EG.10972.6|EG.10972.7|	_	26.1107
EG.10973	HG328487.1	44176	45158	-	2	EG.10973.1|EG.10973.2|	_	24.8555	spu:581171	52	119	2e-27	similar to OSJNBa0059D20.6					EG.10973|m.977	103	cytoplasmic	0.7	len=103	ExpAA=0.06	First60=0.00	PredHel=0	Topology=i	_	_	_
EG.10974	HG328487.1	45329	46637	.	1	EG.10974.1|	_	10.3577										EG.10974|m.978	359	cytoplasmic	0.64	len=359	ExpAA=1.08	First60=0.00	PredHel=0	Topology=o	_	_	_
EG.10975	HG328487.1	46788	47463	.	1	EG.10975.1|	_	1.01668
EG.10976	HG328488.1	27950	29828	.	1	EG.10976.1|	_	1.57283
EG.10977	HG328488.1	34445	37589	+	1	EG.10977.1|	_	22.444
EG.10978	HG328489.1	30798	31986	-	1	EG.10978.1|	_	19.288
EG.10979	HG328489.1	34016	34589	+	2	EG.10979.1|EG.10979.2|	gene10168	2.24655	smm:Smp_089840	98	140	1e-52	histone H2A ; K11251 histone H2A	|Genetic Information Processing; Replication and Repair; Chromosome [BR:ko03036];|Human Diseases; Immune System Diseases; Systemic lupus erythematosus [PATH:ko05322-Map:ko05322];|	cell|cell part|macromolecular complex|organelle|organelle part	binding		EG.10979|m.981	131	mitochondrial	0.87	len=130	ExpAA=1.73	First60=0.42	PredHel=0	Topology=o	_	_	_
EG.1098	HG328391.1	9729595	9740996	+	4	EG.1098.1|EG.1098.2|EG.1098.3|EG.1098.4|	_	72.5646	smm:Smp_036010	48	371	1e-121	hypothetical protein		cell|cell part	binding|transporter activity	establishment of localization|localization	EG.1098|m.982	190	cytoplasmic	0.77	len=189	ExpAA=32.39	First60=0.00	PredHel=0	Topology=o	_	_	_
EG.10980	HG328489.1	35418	35915	+	1	EG.10980.1|	gene10169	11.5495	smm:Smp_121380	79	134	2e-39	histone H2B		cell|cell part|macromolecular complex|organelle|organelle part	binding		EG.10980|m.986	132	nuclear	0.65	len=132	ExpAA=0.01	First60=0.00	PredHel=0	Topology=o	_	_	_
EG.10981	HG328489.1	35972	36438	-	2	EG.10981.1|EG.10981.2|	gene10170	0.915129	smm:Smp_089840	98	154	1e-56	histone H2A ; K11251 histone H2A	|Genetic Information Processing; Replication and Repair; Chromosome [BR:ko03036];|Human Diseases; Immune System Diseases; Systemic lupus erythematosus [PATH:ko05322-Map:ko05322];|	cell|cell part|macromolecular complex|organelle|organelle part	binding		EG.10981|m.988	115	mitochondrial	0.52	len=115	ExpAA=0.00	First60=0.00	PredHel=0	Topology=o	_	_	_
EG.10982	HG328489.1	38132	39678	+	2	EG.10982.1|EG.10982.2|	_	37.5047
EG.10983	HG328489.1	40004	46226	+	1	EG.10983.1|	_	26.6983
EG.10984	HG328490.1	23216	23649	.	1	EG.10984.1|	_	1.1306
EG.10985	HG328490.1	26245	29835	-	4	EG.10985.1|EG.10985.2|EG.10985.3|EG.10985.4|	_	39.9156										EG.10985|m.989	109	extracellular	0.96	len=108	ExpAA=47.55	First60=27.47	PredHel=2	Topology=i29-51o66-88i	_	_	_
EG.10986	HG328490.1	29968	30269	-	1	EG.10986.1|	_	5.87501
EG.10987	HG328490.1	37373	39439	-	4	EG.10987.1|EG.10987.2|EG.10987.3|EG.10987.4|	gene10174	4.55879								binding		EG.10987|m.990	174	mitochondrial	0.68	len=173	ExpAA=0.41	First60=0.40	PredHel=0	Topology=o	_	_	_
EG.10988	HG328490.1	40801	41135	.	1	EG.10988.1|	_	1.84324
EG.10989	HG328490.1	41260	41575	.	1	EG.10989.1|	_	3.14297
EG.1099	HG328391.1	9999555	10005164	+	6	EG.1099.1|EG.1099.2|EG.1099.3|EG.1099.4|EG.1099.5|EG.1099.6|	_	102.821	dre:406762	65	645	0	pgd, fi03d03, wu:fi03d03, zgc:111848, zgc:55585; phosphogluconate hydrogenase (EC:1.1.1.44); K00033 6-phosphogluconate dehydrogenase [EC:1.1.1.44]	|Metabolism; Carbohydrate Metabolism; Pentose phosphate pathway [PATH:ko00030-Map:ko00030];|Metabolism; Metabolism of Other Amino Acids; Glutathione metabolism [PATH:ko00480-Map:ko00480];|		binding|catalytic activity	cellular process|metabolic process	EG.1099|m.991	209	cytoplasmic	0.91	len=208	ExpAA=0.01	First60=0.00	PredHel=0	Topology=o	_	_	_
EG.10990	HG328490.1	42783	43224	.	1	EG.10990.1|	_	8.22234
EG.10991	HG328490.1	43295	43698	+	3	EG.10991.1|EG.10991.2|EG.10991.3|	gene10175	23.0584
EG.10992	HG328490.1	43707	44149	.	1	EG.10992.1|	_	1.09217
EG.10993	HG328492.1	32176	35025	+	1	EG.10993.1|	gene10180	18.2089										EG.10993|m.992	124	cytoplasmic	0.57	len=124	ExpAA=0.00	First60=0.00	PredHel=0	Topology=o	_	_	_
EG.10994	HG328492.1	31022	31933	-	1	EG.10994.1|	_	8.78191
EG.10995	HG328492.1	35223	36915	+	2	EG.10995.1|EG.10995.2|	_	8.05996
EG.10996	HG328493.1	18	1729	-	2	EG.10996.1|EG.10996.2|	gene10181	128.827	spu:753956	26	132	5e-30	hypothetical protein LOC753956					EG.10996|m.994	129	cytoplasmic	0.66	len=129	ExpAA=0.00	First60=0.00	PredHel=0	Topology=o	_	_	_
EG.10997	HG328493.1	19402	19833	-	1	EG.10997.1|	_	3.36775
EG.10998	HG328493.1	34920	36662	-	1	EG.10998.1|	gene10185	0.0918419	isc:IscW_ISCW017456	67	774	0	heat shock protein, putative (EC:1.3.1.74); K03283 heat shock 70kDa protein 1/8	|Cellular Processes; Transport and Catabolism; Endocytosis [PATH:ko04144-Map:ko04144];|Environmental Information Processing; Signal Transduction; MAPK signaling pathway [PATH:ko04010-Map:ko04010];|Genetic Information Processing; Folding, Sorting and Degradation; Chaperones and folding catalysts [BR:ko03110];|Genetic Information Processing; Folding, Sorting and Degradation; Proteasome [BR:ko03051]…				EG.10998|m.997	581	cytoplasmic	0.83	len=580	ExpAA=0.16	First60=0.04	PredHel=0	Topology=o	_	_	_
EG.10999	HG328494.1	22336	22608	+	1	EG.10999.1|	gene10190	0
EG.11	HG328391.1	197357	209417	+	2	EG.11.1|EG.11.2|	gene13	31.9848	smm:Smp_008710	27	192	2e-74	hypothetical protein			binding		EG.11|m.999	671	extracellular	0.57	len=670	ExpAA=24.65	First60=1.55	PredHel=1	Topology=o446-468i	1	23	0.681
EG.110	HG328391.1	1163900	1188908	+	3	EG.110.1|EG.110.2|EG.110.3|	gene100	11.6039	spu:578867	33	441	1e-135	similar to tubulin tyrosine ligase-like family, member 3				cellular process|metabolic process	EG.110|m.1000	358	mitochondrial	0.85	len=357	ExpAA=0.00	First60=0.00	PredHel=0	Topology=o	_	_	_
EG.1100	HG328391.1	9699092	9717979	+	6	EG.1100.1|EG.1100.2|EG.1100.3|EG.1100.4|EG.1100.5|EG.1100.6|	gene1025	62.7601	smm:Smp_170670	37	223	5e-56	hypothetical protein					EG.1100|m.1003	1689	extracellular	0.4	len=1688	ExpAA=13.30	First60=13.30	PredHel=0	Topology=o	_	_	_
EG.11000	HG328494.1	4138	29495	-	17	EG.11000.1|EG.11000.2|EG.11000.3|EG.11000.4|EG.11000.5|EG.11000.6|EG.11000.7|EG.11000.8|EG.11000.9|EG.11000.10|EG.11000.11|EG.11000.12|EG.11000.13|EG.11000.14|EG.11000.15|EG.11000.16|EG.11000.17|	gene10187	17.0037	smm:Smp_125960	30	191	2e-46	hypothetical protein					EG.11000|m.1006	602	mitochondrial	0.6	len=601	ExpAA=0.23	First60=0.06	PredHel=0	Topology=o	_	_	_
EG.11001	HG328495.1	13	1271	-	2	EG.11001.1|EG.11001.2|	_	4.37835
EG.11002	HG328495.1	9505	12896	-	5	EG.11002.1|EG.11002.2|EG.11002.3|EG.11002.4|EG.11002.5|	gene10193	15.6293
EG.11003	HG328495.1	13299	16223	+	6	EG.11003.1|EG.11003.2|EG.11003.3|EG.11003.4|EG.11003.5|EG.11003.6|	_	89.3367
EG.11004	HG328495.1	17607	17844	-	1	EG.11004.1|	_	0
EG.11005	HG328496.1	30466	30723	.	1	EG.11005.1|	_	4.41269
EG.11006	HG328496.1	31605	32163	-	1	EG.11006.1|	_	0.583855
EG.11007	HG328497.1	21714	24430	+	1	EG.11007.1|	_	2.68789
EG.11008	HG328498.1	3900	6726	+	1	EG.11008.1|	_	0
EG.11009	HG328498.1	8981	9353	.	1	EG.11009.1|	_	0.742241
EG.1101	HG328391.1	10041096	10057415	+	5	EG.1101.1|EG.1101.2|EG.1101.3|EG.1101.4|EG.1101.5|	gene1069|gene1070	28.1627	smm:Smp_149010	32	504	1e-147	cadherin		cell|cell part	binding	biological adhesion|cellular process	EG.1101|m.1011	396	cytoplasmic	0.45	len=395	ExpAA=0.05	First60=0.04	PredHel=0	Topology=o	_	_	_
EG.11010	HG328499.1	6762	8014	+	1	EG.11010.1|	_	8.1635
EG.11011	HG328500.1	346	2462	+	4	EG.11011.1|EG.11011.2|EG.11011.3|EG.11011.4|	gene10203	53.4175										EG.11011|m.1014	121	mitochondrial	0.68	len=120	ExpAA=1.83	First60=1.10	PredHel=0	Topology=o	_	_	_
EG.11012	HG328500.1	5505	5797	-	1	EG.11012.1|	_	1.85353
EG.11013	HG328500.1	2506	2824	+	1	EG.11013.1|	_	8.48068
EG.11014	HG328500.1	9683	11615	+	1	EG.11014.1|	_	6.14004
EG.11015	HG328500.1	7309	7606	-	1	EG.11015.1|	_	0
EG.11016	HG328500.1	31604	34592	+	2	EG.11016.1|EG.11016.2|	_	16.254
EG.11017	HG328501.1	1277	1678	.	1	EG.11017.1|	_	3.23058
EG.11018	HG328501.1	2423	2859	.	1	EG.11018.1|	_	0.558746
EG.11019	HG328501.1	4952	5199	.	1	EG.11019.1|	_	2.98205
EG.1102	HG328391.1	10070745	10078600	+	5	EG.1102.1|EG.1102.2|EG.1102.3|EG.1102.4|EG.1102.5|	gene1073	41.6146	dgr:Dgri_GH22392	29	124	4e-27	GH22392 gene product from transcript GH22392-RA; K06051 delta	|Environmental Information Processing; Signal Transduction; Notch signaling pathway [PATH:ko04330-Map:ko04330];|	cell|cell part	binding	cellular process	EG.1102|m.1019	518	nuclear	0.64	len=517	ExpAA=22.94	First60=0.00	PredHel=1	Topology=o254-276i	_	_	_
EG.11020	HG328501.1	31799	32933	-	1	EG.11020.1|	_	0.512627
EG.11021	HG328501.1	33206	34359	.	1	EG.11021.1|	_	2.29686
EG.11022	HG328502.1	5	443	.	1	EG.11022.1|	_	1.38615
EG.11023	HG328502.1	3183	6230	-	4	EG.11023.1|EG.11023.2|EG.11023.3|EG.11023.4|	_	6.75986
EG.11024	HG328502.1	6962	7939	.	1	EG.11024.1|	_	3.0735
EG.11025	HG328502.1	8856	17609	+	11	EG.11025.1|EG.11025.2|EG.11025.3|EG.11025.4|EG.11025.5|EG.11025.6|EG.11025.7|EG.11025.8|EG.11025.9|EG.11025.10|EG.11025.11|	gene10207|gene10208	25.6497	smm:Smp_046880.2	60	366	1e-117	glycosyltransferase				cellular process|metabolic process	EG.11025|m.1021	256	cytoplasmic	0.38	len=255	ExpAA=22.38	First60=15.73	PredHel=0	Topology=o	_	_	_
EG.11026	HG328502.1	17709	18038	.	1	EG.11026.1|	_	13.3253
EG.11027	HG328502.1	20591	21393	-	1	EG.11027.1|	_	33.6588
EG.11028	HG328502.1	21500	22034	-	1	EG.11028.1|	_	3.35694
EG.11029	HG328502.1	22533	24014	+	1	EG.11029.1|	_	5.06046
EG.1103	HG328391.1	9646034	9668438	+	4	EG.1103.1|EG.1103.2|EG.1103.3|EG.1103.4|	gene1018	38.059	dre:568210	32	440	1e-123	Ral GTPase-activating protein alpha subunit 2-like			enzyme regulator activity	biological regulation|cellular process|pigmentation	EG.1103|m.1023	2043	cytoplasmic	0.85	len=2042	ExpAA=0.09	First60=0.00	PredHel=0	Topology=o	_	_	_
EG.11030	HG328502.1	29541	32390	-	3	EG.11030.1|EG.11030.2|EG.11030.3|	_	12.5149	smm:Smp_146300	46	308	1e-95	hypothetical protein			catalytic activity	cellular process|metabolic process	EG.11030|m.1028	162	cytoplasmic	0.41	len=161	ExpAA=0.00	First60=0.00	PredHel=0	Topology=o	_	_	_
EG.11031	HG328502.1	34206	34364	+	1	EG.11031.1|	gene10212	8.67982
EG.11032	HG328503.1	1221	1685	+	4	EG.11032.1|EG.11032.2|EG.11032.3|EG.11032.4|	gene10213|gene10214	1034.18
EG.11033	HG328504.1	4941	14048	-	2	EG.11033.1|EG.11033.2|	_	5.74069
EG.11034	HG328504.1	8834	11132	-	1	EG.11034.1|	_	0
EG.11035	HG328504.1	15030	15426	.	1	EG.11035.1|	_	2.31306
EG.11036	HG328504.1	15687	16791	-	2	EG.11036.1|EG.11036.2|	_	5.40019
EG.11037	HG328504.1	18236	19429	-	2	EG.11037.1|EG.11037.2|	_	2.5772
EG.11038	HG328504.1	18928	19429	+	1	EG.11038.1|	_	0
EG.11039	HG328504.1	20982	21216	.	1	EG.11039.1|	_	1.18216
EG.1104	HG328391.1	9799033	9803885	+	8	EG.1104.1|EG.1104.2|EG.1104.3|EG.1104.4|EG.1104.5|EG.1104.6|EG.1104.7|EG.1104.8|	gene1032|gene1033	77.2678	smm:Smp_137010	40	422	1e-136	DEAD box ATP-dependent RNA helicase			binding		EG.1104|m.1033	591	cytoplasmic	0.48	len=590	ExpAA=0.02	First60=0.01	PredHel=0	Topology=o	_	_	_
EG.11040	HG328504.1	21316	22981	-	3	EG.11040.1|EG.11040.2|EG.11040.3|	gene10220	24.4836
EG.11041	HG328504.1	22984	26955	+	1	EG.11041.1|	gene10221	4.20655
EG.11042	HG328504.1	31599	31937	-	1	EG.11042.1|	_	0.721914
EG.11043	HG328504.1	29642	32783	+	1	EG.11043.1|	_	1.50574
EG.11044	HG328504.1	32829	33210	.	1	EG.11044.1|	_	0
EG.11045	HG328504.1	33485	34435	+	1	EG.11045.1|	_	32.2682
EG.11046	HG328504.1	34500	34739	.	1	EG.11046.1|	_	101.464
EG.11047	HG328507.1	6631	12540	+	2	EG.11047.1|EG.11047.2|	gene10225	3.39949										EG.11047|m.1036	150	extracellular	0.88	len=149	ExpAA=43.49	First60=40.11	PredHel=2	Topology=i5-27o42-64i	_	_	_
EG.11048	HG328507.1	22273	24032	-	2	EG.11048.1|EG.11048.2|	_	6.61303
EG.11049	HG328507.1	25567	26665	.	1	EG.11049.1|	_	0.078518
EG.1105	HG328391.1	10007854	10019031	+	4	EG.1105.1|EG.1105.2|EG.1105.3|EG.1105.4|	gene1067	47.4002	smm:Smp_135490	59	521	1e-180	multidrug resistance protein		cell|cell part	transporter activity	cellular process|establishment of localization|localization|response to stimulus	EG.1105|m.1038	410	plasma membrane	0.32	len=409	ExpAA=194.48	First60=38.23	PredHel=9	Topology=i12-34o44-66i79-101o125-147i168-187o207-229i236-255o265-287i356-375o	_	_	_
EG.11050	HG328507.1	27192	28426	.	1	EG.11050.1|	_	1.5051
EG.11051	HG328508.1	12167	16261	+	1	EG.11051.1|	_	33.089
EG.11052	HG328509.1	28389	29136	.	1	EG.11052.1|	_	7.74009
EG.11053	HG328509.1	30526	30884	.	1	EG.11053.1|	_	22.7896
EG.11054	HG328510.1	2278	2703	+	1	EG.11054.1|	_	1.75654
EG.11055	HG328510.1	5893	6201	.	1	EG.11055.1|	_	2.75743
EG.11056	HG328510.1	6266	6780	.	1	EG.11056.1|	_	1.93204
EG.11057	HG328510.1	6928	10651	+	2	EG.11057.1|EG.11057.2|	gene10233	0.260102										EG.11057|m.1040	142	nuclear	0.7	len=141	ExpAA=0.02	First60=0.00	PredHel=0	Topology=i	_	_	_
EG.11058	HG328510.1	7755	8010	.	1	EG.11058.1|	_	4.5149
EG.11059	HG328511.1	5	398	.	1	EG.11059.1|	_	3.01527
EG.1106	HG328391.1	9917479	9917720	.	1	EG.1106.1|	_	56.908
EG.11060	HG328511.1	1385	2035	+	1	EG.11060.1|	_	1.3587										EG.11060|m.1042	121	extracellular	0.91	len=120	ExpAA=15.23	First60=15.02	PredHel=0	Topology=o	_	_	_
EG.11061	HG328511.1	5296	5592	.	1	EG.11061.1|	_	1.2121
EG.11062	HG328511.1	8243	8577	.	1	EG.11062.1|	_	1.84324
EG.11063	HG328511.1	13021	14344	.	1	EG.11063.1|	_	2.08228
EG.11064	HG328511.1	19410	20204	.	1	EG.11064.1|	_	1.64105
EG.11065	HG328511.1	20977	21322	.	1	EG.11065.1|	_	3.01501
EG.11066	HG328511.1	21640	21953	+	1	EG.11066.1|	_	1.1833
EG.11067	HG328511.1	22938	23205	.	1	EG.11067.1|	_	8.71022
EG.11068	HG328511.1	23428	23663	.	1	EG.11068.1|	_	31.4689
EG.11069	HG328511.1	23794	24135	.	1	EG.11069.1|	_	4.41199
EG.1107	HG328391.1	10069974	10070670	+	1	EG.1107.1|	_	27.1553
EG.11070	HG328511.1	26744	28294	.	1	EG.11070.1|	_	3.15993
EG.11071	HG328511.1	29295	29570	-	1	EG.11071.1|	gene10237	2.20225
EG.11072	HG328512.1	27292	27724	-	1	EG.11072.1|	_	3.8413										EG.11072|m.1043	143	peroxisomal	0.63	len=143	ExpAA=21.95	First60=4.09	PredHel=1	Topology=i56-78o	_	_	_
EG.11073	HG328515.1	4989	5543	.	1	EG.11073.1|	_	2.30257
EG.11074	HG328515.1	5596	5849	.	1	EG.11074.1|	_	0
EG.11075	HG328515.1	6685	7020	.	1	EG.11075.1|	_	3.66323
EG.11076	HG328515.1	15787	15996	.	1	EG.11076.1|	_	12.5041
EG.11077	HG328515.1	16526	16841	.	1	EG.11077.1|	_	5.76211
EG.11078	HG328515.1	7262	17638	-	1	EG.11078.1|	_	1.08134
EG.11079	HG328515.1	17809	18063	.	1	EG.11079.1|	_	0
EG.1108	HG328391.1	10020106	10037053	+	4	EG.1108.1|EG.1108.2|EG.1108.3|EG.1108.4|	gene1068	18.2205	oaa:100083884	23	126	1e-26	CCDC88C; coiled-coil domain containing 88C					EG.1108|m.1045	904	cytoplasmic	0.86	len=903	ExpAA=8.81	First60=0.00	PredHel=0	Topology=o	_	_	_
EG.11080	HG328515.1	18187	18408	.	1	EG.11080.1|	_	0
EG.11081	HG328515.1	18862	19297	.	1	EG.11081.1|	_	2.24365
EG.11082	HG328515.1	19800	21212	-	2	EG.11082.1|EG.11082.2|	_	7.14119	xla:734426	29	96.3	4e-19	hypothetical protein MGC115350			catalytic activity
EG.11083	HG328515.1	21466	23891	-	2	EG.11083.1|EG.11083.2|	_	13.1502
EG.11084	HG328515.1	24705	25001	-	1	EG.11084.1|	_	0
EG.11085	HG328515.1	28599	28987	+	1	EG.11085.1|	_	0.982751	dre:449794	93	80.9	2e-31	zgc:101846; K11251 histone H2A	|Genetic Information Processing; Replication and Repair; Chromosome [BR:ko03036];|Human Diseases; Immune System Diseases; Systemic lupus erythematosus [PATH:ko05322-Map:ko05322];|	cell|cell part|macromolecular complex|organelle|organelle part	binding
EG.11086	HG328516.1	3	840	+	3	EG.11086.1|EG.11086.2|EG.11086.3|	_	50.422
EG.11087	HG328516.1	771	1079	-	1	EG.11087.1|	gene10249	54.0589
EG.11088	HG328516.1	1743	2706	+	2	EG.11088.1|EG.11088.2|	_	44.1061	smm:Smp_171580	43	62.4	8e-11	alcohol dehydrogenase; phenylalanine decarboxylase (EC:1.1.1.1 4.1.1.53)			binding|catalytic activity	cellular process|metabolic process
EG.11089	HG328516.1	2817	3989	+	1	EG.11089.1|	_	24.9874
EG.1109	HG328391.1	9616923	9636460	+	6	EG.1109.1|EG.1109.2|EG.1109.3|EG.1109.4|EG.1109.5|EG.1109.6|	gene1015	65.043	phu:Phum_PHUM397210	35	434	1e-142	Vinculin, putative; K05700 vinculin	|Cellular Processes; Cell Communication; Adherens junction [PATH:ko04520-Map:ko04520];|Cellular Processes; Cell Communication; Focal adhesion [PATH:ko04510-Map:ko04510];|Cellular Processes; Cell Motility; Regulation of actin cytoskeleton [PATH:ko04810-Map:ko04810];|Human Diseases; Infectious Diseases; Amoebiasis [PATH:ko05146-Map:ko05146];|Human Diseases; Infectious Diseases; Bacterial invasion o…		binding	biological adhesion|cellular process	EG.1109|m.1051	275	cytoplasmic	0.66	len=274	ExpAA=0.01	First60=0.01	PredHel=0	Topology=o	_	_	_
EG.11090	HG328516.1	4350	4691	.	1	EG.11090.1|	_	24.2659
EG.11091	HG328516.1	6654	7063	.	1	EG.11091.1|	_	72.9872
EG.11092	HG328516.1	9211	9687	.	1	EG.11092.1|	_	0.725918
EG.11093	HG328517.1	1368	3578	-	1	EG.11093.1|	gene10255	0.687444	smm:Smp_072330.2	50	674	0	heat shock protein ; K04079 molecular chaperone HtpG	|Genetic Information Processing; Folding, Sorting and Degradation; Chaperones and folding catalysts [BR:ko03110];|Genetic Information Processing; Folding, Sorting and Degradation; Proteasome [BR:ko03051];|Genetic Information Processing; Folding, Sorting and Degradation; Protein processing in endoplasmic reticulum [PATH:ko04141-Map:ko04141];|Human Diseases; Cancers; Pathways in cancer [PATH:ko0520…		binding	cellular process|metabolic process|response to stimulus	EG.11093|m.1052	707	cytoplasmic	0.79	len=706	ExpAA=0.09	First60=0.00	PredHel=0	Topology=o	_	_	_
EG.11094	HG328517.1	7899	8102	+	1	EG.11094.1|	gene10258	1.71686
EG.11095	HG328517.1	5601	7704	-	3	EG.11095.1|EG.11095.2|EG.11095.3|	gene10256|gene10257	4496.62	spu:576276	83	1106	0	HSPA8; heat shock 70kDa protein 8; K03283 heat shock 70kDa protein 1/8	|Cellular Processes; Transport and Catabolism; Endocytosis [PATH:ko04144-Map:ko04144];|Environmental Information Processing; Signal Transduction; MAPK signaling pathway [PATH:ko04010-Map:ko04010];|Genetic Information Processing; Folding, Sorting and Degradation; Chaperones and folding catalysts [BR:ko03110];|Genetic Information Processing; Folding, Sorting and Degradation; Proteasome [BR:ko03051]…				EG.11095|m.1054	253	cytoplasmic	0.93	len=252	ExpAA=16.60	First60=0.00	PredHel=1	Topology=i222-244o	_	_	_
EG.11096	HG328517.1	17982	19586	-	1	EG.11096.1|	_	1.53981
EG.11097	HG328518.1	4352	5541	-	2	EG.11097.1|EG.11097.2|	_	16.9049
EG.11098	HG328518.1	5668	6787	-	1	EG.11098.1|	_	2.18031
EG.11099	HG328519.1	19637	20249	-	1	EG.11099.1|	_	3.1689
EG.111	HG328391.1	1202370	1205442	-	1	EG.111.1|	gene101	4.19821	aag:AaeL_AAEL012404	55	213	3e-62	transcription factor sp8,sp9			binding		EG.111|m.1055	359	nuclear	0.79	len=358	ExpAA=0.00	First60=0.00	PredHel=0	Topology=o	_	_	_
EG.1110	HG328391.1	9726353	9728210	+	4	EG.1110.1|EG.1110.2|EG.1110.3|EG.1110.4|	_	19.8684
EG.11100	HG328519.1	23192	23596	.	1	EG.11100.1|	_	16.8956
EG.11101	HG328519.1	24314	25791	-	1	EG.11101.1|	gene10261	9.42207	ame:410620	64	618	0	heat shock protein Hsp70Ab-like; K03283 heat shock 70kDa protein 1/8	|Cellular Processes; Transport and Catabolism; Endocytosis [PATH:ko04144-Map:ko04144];|Environmental Information Processing; Signal Transduction; MAPK signaling pathway [PATH:ko04010-Map:ko04010];|Genetic Information Processing; Folding, Sorting and Degradation; Chaperones and folding catalysts [BR:ko03110];|Genetic Information Processing; Folding, Sorting and Degradation; Proteasome [BR:ko03051]…				EG.11101|m.1056	492	cytoplasmic	0.84	len=492	ExpAA=0.03	First60=0.01	PredHel=0	Topology=o	_	_	_
EG.11102	HG328520.1	11335	11674	.	1	EG.11102.1|	_	4.46632
EG.11103	HG328522.1	1663	3542	+	1	EG.11103.1|	gene10267	0	smm:Smp_158170	44	106	1e-26	hypothetical protein
EG.11104	HG328522.1	1715	3458	-	1	EG.11104.1|	_	3.04647	smm:Smp_158170	50	83.6	3e-18	hypothetical protein
EG.11105	HG328522.1	5009	5255	.	1	EG.11105.1|	_	5.0328
EG.11106	HG328522.1	16312	16511	+	1	EG.11106.1|	_	17.9661
EG.11107	HG328522.1	13287	17968	-	3	EG.11107.1|EG.11107.2|EG.11107.3|	gene10269	97.7239	xla:734426	46	79.3	7e-14	hypothetical protein MGC115350
EG.11108	HG328522.1	10094	10687	.	1	EG.11108.1|	_	3.99931	spu:752216	31	77.4	2e-14	similar to Poly [ADP-ribose] polymerase 1 (PARP-1) (ADPRT) (NAD(+) ADP-ribosyltransferase 1) (Poly[ADP-ribose] synthetase 1); K10798 poly [ADP-ribose] polymerase [EC:2.4.2.30]	|Genetic Information Processing; Replication and Repair; Base excision repair [PATH:ko03410-Map:ko03410];|Genetic Information Processing; Replication and Repair; DNA repair and recombination proteins [BR:ko03400];|Genetic Information Processing; Replication and Repair; DNA replication proteins [BR:ko03032];|
EG.11109	HG328522.1	18073	19581	+	1	EG.11109.1|	_	35.4679
EG.1111	HG328391.1	9893194	9893430	+	1	EG.1111.1|	gene1049	10.0212
EG.11110	HG328522.1	19758	19981	.	1	EG.11110.1|	_	2.79326
EG.11111	HG328522.1	20297	20498	.	1	EG.11111.1|	_	0
EG.11112	HG328522.1	24358	25076	+	1	EG.11112.1|	gene10271	1.18526										EG.11112|m.1059	239	mitochondrial	0.6	len=239	ExpAA=0.00	First60=0.00	PredHel=0	Topology=o	_	_	_
EG.11113	HG328525.1	17107	22060	-	4	EG.11113.1|EG.11113.2|EG.11113.3|EG.11113.4|	_	11.9137	smm:Smp_158170	43	89	8e-20	hypothetical protein					EG.11113|m.1062	142	peroxisomal	0.3	len=141	ExpAA=23.17	First60=10.85	PredHel=1	Topology=i50-72o	_	_	_
EG.11114	HG328525.1	22138	23026	.	1	EG.11114.1|	_	2.13604
EG.11115	HG328527.1	1	1093	+	1	EG.11115.1|	_	8.41963
EG.11116	HG328528.1	582	826	+	1	EG.11116.1|	gene10279	0
EG.11117	HG328528.1	18704	19048	+	1	EG.11117.1|	gene10281	0										EG.11117|m.1064	115	cytoplasmic	0.87	len=114	ExpAA=0.16	First60=0.00	PredHel=0	Topology=o	_	_	_
EG.11118	HG328529.1	12237	12562	.	1	EG.11118.1|	_	1.46609
EG.11119	HG328529.1	12647	12919	.	1	EG.11119.1|	_	1.50531
EG.1112	HG328391.1	9921268	9931602	+	4	EG.1112.1|EG.1112.2|EG.1112.3|EG.1112.4|	_	13.8429	bfo:BRAFLDRAFT_103607	26	178	6e-44	hypothetical protein; K07378 neuroligin	|Environmental Information Processing; Signaling Molecules and Interaction; Cell adhesion molecules (CAMs) [BR:ko04515];|Environmental Information Processing; Signaling Molecules and Interaction; Cell adhesion molecules (CAMs) [PATH:ko04514-Map:ko04514];|				EG.1112|m.1065	464	ER	0.56	len=463	ExpAA=3.19	First60=0.72	PredHel=0	Topology=o	1	19	0.475
EG.11120	HG328531.1	1428	1845	.	1	EG.11120.1|	_	0.904521
EG.11121	HG328531.1	2850	3885	-	1	EG.11121.1|	_	1070.59
EG.11122	HG328531.1	4543	4859	.	1	EG.11122.1|	_	2.08038
EG.11123	HG328531.1	5906	6255	.	1	EG.11123.1|	_	1.26215
EG.11124	HG328531.1	6446	6816	-	1	EG.11124.1|	_	927.513	sbi:SORBI_0351s002020	70	73.9	1e-16	hypothetical protein
EG.11125	HG328531.1	13598	22965	+	2	EG.11125.1|EG.11125.2|	gene10285	5.90647										EG.11125|m.1069	299	cytoplasmic	0.72	len=298	ExpAA=0.00	First60=0.00	PredHel=0	Topology=o	_	_	_
EG.11126	HG328532.1	8787	9485	.	1	EG.11126.1|	_	5.69183
EG.11127	HG328532.1	10000	10849	.	1	EG.11127.1|	_	3.44387
EG.11128	HG328532.1	11870	12290	+	1	EG.11128.1|	_	1.90376
EG.11129	HG328532.1	12759	13014	+	1	EG.11129.1|	_	8.93568
EG.1113	HG328391.1	9947880	9952338	+	4	EG.1113.1|EG.1113.2|EG.1113.3|EG.1113.4|	gene1057	11.0313	smm:Smp_145380	30	81.6	1e-13	hypothetical protein					EG.1113|m.1073	150	cytoplasmic	0.87	len=149	ExpAA=0.00	First60=0.00	PredHel=0	Topology=o	_	_	_
EG.11130	HG328532.1	11320	11729	.	1	EG.11130.1|	_	2.18338
EG.11131	HG328533.1	18999	20171	+	2	EG.11131.1|EG.11131.2|	_	11.656										EG.11131|m.1075	139	cytoplasmic	0.61	len=139	ExpAA=0.02	First60=0.00	PredHel=0	Topology=o	_	_	_
EG.11132	HG328534.1	15	304	.	1	EG.11132.1|	_	1.28579	tgo:TGME49_002110	68	124	4e-34	hypothetical protein
EG.11133	HG328534.1	5201	8038	+	10	EG.11133.1|EG.11133.2|EG.11133.3|EG.11133.4|EG.11133.5|EG.11133.6|EG.11133.7|EG.11133.8|EG.11133.9|EG.11133.10|	gene10289|gene10290|gene10291	155.617
EG.11134	HG328534.1	7019	7123	-	1	EG.11134.1|	gene10292	0
EG.11135	HG328534.1	16412	16776	-	1	EG.11135.1|	_	10.7901
EG.11136	HG328535.1	10941	13475	-	7	EG.11136.1|EG.11136.2|EG.11136.3|EG.11136.4|EG.11136.5|EG.11136.6|EG.11136.7|	gene10294	22.8721	mmu:11907	55	163	1e-59	Ate1, AI225793, AW547406; arginyltransferase 1 (EC:2.3.2.8); K00685 arginine-tRNA-protein transferase [EC:2.3.2.8]	|Unclassified; Genetic Information Processing; Protein folding and associated processing|		catalytic activity	cellular process|metabolic process	EG.11136|m.1076	286	peroxisomal	0.78	len=285	ExpAA=4.28	First60=0.00	PredHel=0	Topology=o	_	_	_
EG.11137	HG328535.1	15144	21743	-	2	EG.11137.1|EG.11137.2|	gene10295	57.2453	api:100163653	22	94	6e-18	similar to sorting nexin family member 30			binding		EG.11137|m.1078	563	nuclear	0.73	len=562	ExpAA=0.02	First60=0.00	PredHel=0	Topology=o	_	_	_
EG.11138	HG328535.1	22414	22890	+	1	EG.11138.1|	gene10296	1.37019	cel:K12H4.8	37	70.9	6e-13	dcr-1; DiCer Related family member (dcr-1); K11592 endoribonuclease Dicer [EC:3.1.26.-]	|Genetic Information Processing; Replication and Repair; Chromosome [BR:ko03036];|		binding|catalytic activity		EG.11138|m.1080	132	cytoplasmic	0.68	len=132	ExpAA=1.03	First60=1.01	PredHel=0	Topology=o	_	_	_
EG.11139	HG328537.1	6202	22558	+	9	EG.11139.1|EG.11139.2|EG.11139.3|EG.11139.4|EG.11139.5|EG.11139.6|EG.11139.7|EG.11139.8|EG.11139.9|	gene10299|gene10301	23.7782	bfo:BRAFLDRAFT_129053	36	78.2	2e-13	hypothetical protein
EG.1114	HG328391.1	9989423	9993182	+	1	EG.1114.1|	gene1062	3.95137	smm:Smp_032490	28	150	1e-38	tropomyosin					EG.1114|m.1081	412	cytoplasmic	0.86	len=411	ExpAA=0.00	First60=0.00	PredHel=0	Topology=o	_	_	_
EG.11140	HG328538.1	7845	12854	-	3	EG.11140.1|EG.11140.2|EG.11140.3|	gene10303	18.0328	smm:Smp_132600	55	103	2e-22	membrane associated guanylate kinase inverted related			binding
EG.11141	HG328538.1	7904	12854	+	1	EG.11141.1|	_	7.09105										EG.11141|m.1083	140	cytoplasmic	0.82	len=139	ExpAA=0.35	First60=0.16	PredHel=0	Topology=o	_	_	_
EG.11142	HG328539.1	6424	7229	+	1	EG.11142.1|	_	2.03363
EG.11143	HG328539.1	7418	9494	+	1	EG.11143.1|	_	1.66993
EG.11144	HG328540.1	5934	6158	-	1	EG.11144.1|	gene10306	0
EG.11145	HG328542.1	1546	2133	+	1	EG.11145.1|	gene10310	0										EG.11145|m.1085	196	cytoplasmic	0.63	len=195	ExpAA=0.00	First60=0.00	PredHel=0	Topology=o	_	_	_
EG.11146	HG328542.1	4633	5406	+	2	EG.11146.1|EG.11146.2|	_	5.77157
EG.11147	HG328542.1	5826	6221	.	1	EG.11147.1|	_	0.331954
EG.11148	HG328542.1	7553	8232	.	1	EG.11148.1|	_	3.02572
EG.11149	HG328542.1	8973	10171	+	1	EG.11149.1|	_	3.61046
EG.1115	HG328391.1	9673519	9675398	+	3	EG.1115.1|EG.1115.2|EG.1115.3|	_	7.38297
EG.11150	HG328542.1	8311	8930	.	1	EG.11150.1|	_	2.6184
EG.11151	HG328542.1	10344	12760	+	3	EG.11151.1|EG.11151.2|EG.11151.3|	gene10311	14.1861
EG.11152	HG328542.1	18726	19165	.	1	EG.11152.1|	_	1.9332
EG.11153	HG328543.1	9125	13797	-	1	EG.11153.1|	_	3.60179	cin:100186137	29	80.9	2e-31	similar to Dipeptidase B CG9285-PA; K01255 leucyl aminopeptidase [EC:3.4.11.1]	|Metabolism; Enzyme Families; Peptidases [BR:ko01002];|Metabolism; Metabolism of Other Amino Acids; Glutathione metabolism [PATH:ko00480-Map:ko00480];|
EG.11154	HG328543.1	19055	19285	.	1	EG.11154.1|	_	3.75931
EG.11155	HG328544.1	2117	3350	-	1	EG.11155.1|	_	2.71083
EG.11156	HG328545.1	2743	4501	+	2	EG.11156.1|EG.11156.2|	_	8.61869
EG.11157	HG328545.1	16050	16256	.	1	EG.11157.1|	_	18.9439
EG.11158	HG328546.1	11146	11447	.	1	EG.11158.1|	_	4.65686
EG.11159	HG328546.1	12933	13147	.	1	EG.11159.1|	_	1.62788
EG.1116	HG328391.1	9718685	9719668	+	1	EG.1116.1|	gene1026	0.10477										EG.1116|m.1086	328	extracellular	0.71	len=327	ExpAA=128.30	First60=29.01	PredHel=6	Topology=i9-31o56-78i91-113o144-166i192-214o229-248i	_	_	_
EG.11160	HG328546.1	13535	14538	.	1	EG.11160.1|	_	1.66347
EG.11161	HG328546.1	18443	19353	-	1	EG.11161.1|	gene10316	7.91315	dvi:Dvir_GJ23702	90	134	2e-40	GJ23702 gene product from transcript GJ23702-RA		cell|cell part|macromolecular complex|organelle|organelle part	binding		EG.11161|m.1088	102	extracellular	0.45	len=102	ExpAA=0.00	First60=0.00	PredHel=0	Topology=o	_	_	_
EG.11162	HG328547.1	2602	6195	+	1	EG.11162.1|	_	6.14854
EG.11163	HG328547.1	3	2395	-	1	EG.11163.1|	_	2.54992										EG.11163|m.1089	189	cytoplasmic	0.74	len=188	ExpAA=0.17	First60=0.00	PredHel=0	Topology=o	_	_	_
EG.11164	HG328547.1	7187	8883	+	2	EG.11164.1|EG.11164.2|	gene10319	3.79986	smm:Smp_005640	53	73.2	9e-12	poly(A) polymerase cid (pap) (caffein-induced death protein) ; K14079 poly(A) RNA polymerase GLD2 [EC:2.7.7.19]					EG.11164|m.1092	158	cytoplasmic	0.41	len=157	ExpAA=0.02	First60=0.01	PredHel=0	Topology=o	_	_	_
EG.11165	HG328547.1	12963	13409	-	1	EG.11165.1|	_	4.50761
EG.11166	HG328548.1	2916	11373	-	2	EG.11166.1|EG.11166.2|	gene10321	41.0432	xtr:549181	26	87	2e-17	c5orf44; chromosome 5 open reading frame 44					EG.11166|m.1094	142	cytoplasmic	0.84	len=141	ExpAA=0.89	First60=0.06	PredHel=0	Topology=o	_	_	_
EG.11167	HG328550.1	13097	14375	+	1	EG.11167.1|	_	17.0034
EG.11168	HG328550.1	17551	17868	.	1	EG.11168.1|	_	1.54924
EG.11169	HG328550.1	18860	19139	.	1	EG.11169.1|	_	23.919
EG.1117	HG328391.1	10080552	10088144	-	3	EG.1117.1|EG.1117.2|EG.1117.3|	gene1074	58.6894	smm:Smp_171520	31	83.2	7e-14	hypothetical protein					EG.1117|m.1095	440	cytoplasmic	0.61	len=439	ExpAA=22.27	First60=0.07	PredHel=1	Topology=o368-390i	_	_	_
EG.11170	HG328552.1	1562	2164	-	1	EG.11170.1|	gene10323	1.31586										EG.11170|m.1096	201	plasma membrane	0.51	len=200	ExpAA=45.00	First60=21.29	PredHel=1	Topology=i36-58o	_	_	_
EG.11171	HG328552.1	2328	2669	.	1	EG.11171.1|	_	2.64719
EG.11172	HG328552.1	2802	3138	-	1	EG.11172.1|	_	51.857								binding
EG.11173	HG328552.1	4613	5736	+	1	EG.11173.1|	_	0.989699
EG.11174	HG328552.1	4613	5736	-	1	EG.11174.1|	_	3.71031
EG.11175	HG328552.1	6411	7291	-	2	EG.11175.1|EG.11175.2|	gene10324	0.768987
EG.11176	HG328552.1	10696	10978	.	1	EG.11176.1|	_	8.21068
EG.11177	HG328554.1	7506	7786	.	1	EG.11177.1|	_	2.78785
EG.11178	HG328554.1	8206	8570	.	1	EG.11178.1|	_	1.93497
EG.11179	HG328554.1	9462	10472	-	1	EG.11179.1|	_	5.80529
EG.1118	HG328391.1	10095210	10099213	+	2	EG.1118.1|EG.1118.2|	gene1076	30.5802	mdo:100011611	39	244	9e-77	similar to N-acetylglucosamine kinase; K00884 N-acetylglucosamine kinase [EC:2.7.1.59]	|Metabolism; Carbohydrate Metabolism; Amino sugar and nucleotide sugar metabolism [PATH:ko00520-Map:ko00520];|				EG.1118|m.1100	133	extracellular	0.27	len=132	ExpAA=34.28	First60=14.03	PredHel=0	Topology=o	_	_	_
EG.11180	HG328557.1	18	823	.	1	EG.11180.1|	_	1.15164
EG.11181	HG328557.1	3502	3969	.	1	EG.11181.1|	_	6.73617
EG.11182	HG328557.1	6946	7633	+	1	EG.11182.1|	_	1.5948
EG.11183	HG328557.1	7758	9575	+	1	EG.11183.1|	_	6.15852
EG.11184	HG328557.1	4205	4744	.	1	EG.11184.1|	_	1.39886
EG.11185	HG328557.1	10626	10886	.	1	EG.11185.1|	_	1.70681
EG.11186	HG328558.1	93	912	+	1	EG.11186.1|	_	10.3419
EG.11187	HG328558.1	1809	2415	-	1	EG.11187.1|	_	1.27955
EG.11188	HG328558.1	2599	3284	+	1	EG.11188.1|	_	3.34582
EG.11189	HG328558.1	2599	3440	-	1	EG.11189.1|	_	4.87939
EG.1119	HG328391.1	10099266	10103175	-	4	EG.1119.1|EG.1119.2|EG.1119.3|EG.1119.4|	gene1077	75.4971	smm:Smp_055760.2	61	646	0	family M41 unassigned peptidase (M41 family) (EC:3.4.24.-); K08955 ATP-dependent metalloprotease [EC:3.4.24.-]	|Metabolism; Enzyme Families; Peptidases [BR:ko01002];|	cell|cell part	binding|catalytic activity	metabolic process	EG.1119|m.1103	230	mitochondrial	0.64	len=229	ExpAA=8.45	First60=0.00	PredHel=0	Topology=o	_	_	_
EG.11190	HG328558.1	3469	3776	.	1	EG.11190.1|	_	3.33401
EG.11191	HG328558.1	3796	4512	-	1	EG.11191.1|	_	7.2125
EG.11192	HG328558.1	5299	5764	.	1	EG.11192.1|	_	4.01955
EG.11193	HG328558.1	8307	8508	.	1	EG.11193.1|	_	4.20199
EG.11194	HG328558.1	14591	14874	.	1	EG.11194.1|	_	5.42413
EG.11195	HG328559.1	34	281	.	1	EG.11195.1|	_	2.98205
EG.11196	HG328559.1	334	686	.	1	EG.11196.1|	_	2.48107
EG.11197	HG328559.1	2809	4619	.	1	EG.11197.1|	_	7.92597
EG.11198	HG328559.1	7631	8289	+	1	EG.11198.1|	_	5.38023
EG.11199	HG328559.1	9545	10009	.	1	EG.11199.1|	_	23.193
EG.112	HG328391.1	1213350	1213601	+	1	EG.112.1|	gene102	317.962	smm:Smp_060910	93	145	3e-45	small nuclear ribonucleoprotein f (snrnp-f) ; K11098 small nuclear ribonucleoprotein F	|Genetic Information Processing; Replication and Repair; DNA replication proteins [BR:ko03032];|Genetic Information Processing; Transcription; Spliceosome [BR:ko03041];|Genetic Information Processing; Transcription; Spliceosome [PATH:ko03040-Map:ko03040];|	cell|cell part|macromolecular complex		cellular process|metabolic process
EG.1120	HG328391.1	10103385	10106813	+	4	EG.1120.1|EG.1120.2|EG.1120.3|EG.1120.4|	gene1078	66.1691										EG.1120|m.1106	300	nuclear	0.74	len=299	ExpAA=0.00	First60=0.00	PredHel=0	Topology=o	_	_	_
EG.11200	HG328561.1	4	728	.	1	EG.11200.1|	_	11.5035										EG.11200|m.1109	148	plasma membrane	0.26	len=147	ExpAA=36.43	First60=23.60	PredHel=1	Topology=i21-43o	_	_	_
EG.11201	HG328561.1	1271	1728	-	2	EG.11201.1|EG.11201.2|	_	10.8515
EG.11202	HG328561.1	1830	2054	.	1	EG.11202.1|	_	8.24656
EG.11203	HG328563.1	14687	14931	.	1	EG.11203.1|	_	4.13004
EG.11204	HG328564.1	4912	5175	.	1	EG.11204.1|	_	4.95589
EG.11205	HG328564.1	5789	6470	.	1	EG.11205.1|	_	2.58318
EG.11206	HG328564.1	9295	10274	-	3	EG.11206.1|EG.11206.2|EG.11206.3|	gene10347	29.8802
EG.11207	HG328567.1	9070	9478	.	1	EG.11207.1|	_	1.87957
EG.11208	HG328569.1	1572	2348	-	1	EG.11208.1|	gene10354	2.09756	ssc:100524210	55	253	8e-80	heat shock cognate 71 kDa protein-like					EG.11208|m.1110	259	cytoplasmic	0.91	len=258	ExpAA=15.22	First60=2.54	PredHel=0	Topology=o	_	_	_
EG.11209	HG328569.1	3834	4129	-	1	EG.11209.1|	_	1.20791	bta:781081	67	135	8e-40	heat shock 70kDa protein 8; K03283 heat shock 70kDa protein 1/8	|Cellular Processes; Transport and Catabolism; Endocytosis [PATH:ko04144-Map:ko04144];|Environmental Information Processing; Signal Transduction; MAPK signaling pathway [PATH:ko04010-Map:ko04010];|Genetic Information Processing; Folding, Sorting and Degradation; Chaperones and folding catalysts [BR:ko03110];|Genetic Information Processing; Folding, Sorting and Degradation; Proteasome [BR:ko03051]…
EG.1121	HG328391.1	10106956	10107380	-	1	EG.1121.1|	gene1079	455.328	smm:Smp_068580.1	60	124	3e-36	hypothetical protein		cell|cell part|organelle			EG.1121|m.1112	112	peroxisomal	0.46	len=111	ExpAA=51.00	First60=24.37	PredHel=2	Topology=i34-68o83-105i	_	_	_
EG.11210	HG328574.1	294	366	-	2	EG.11210.1|EG.11210.2|	gene10360	0
EG.11211	HG328574.1	10735	11018	.	1	EG.11211.1|	_	10.1702
EG.11212	HG328574.1	11197	12244	+	1	EG.11212.1|	_	3.49773										EG.11212|m.1113	131	extracellular	0.5	len=130	ExpAA=2.35	First60=2.35	PredHel=0	Topology=o	1	24	0.636
EG.11213	HG328574.1	15125	15286	+	1	EG.11213.1|	gene10366	6.93784
EG.11214	HG328576.1	6	872	-	1	EG.11214.1|	_	2.72823										EG.11214|m.1114	104	cytoplasmic	0.82	len=104	ExpAA=0.00	First60=0.00	PredHel=0	Topology=o	_	_	_
EG.11215	HG328580.1	846	1969	+	1	EG.11215.1|	_	3.22108
EG.11216	HG328580.1	3219	3976	+	1	EG.11216.1|	_	7.03735
EG.11217	HG328582.1	9352	12424	-	3	EG.11217.1|EG.11217.2|EG.11217.3|	gene10374	0										EG.11217|m.1116	158	cytoplasmic	0.9	len=158	ExpAA=0.00	First60=0.00	PredHel=0	Topology=o	_	_	_
EG.11218	HG328585.1	1625	2037	.	1	EG.11218.1|	_	81.6005	smm:ND4	40	54.3	4e-12	NADH dehydrogenase subunit 4 ; K03881 NADH dehydrogenase I subunit 4 [EC:1.6.5.3]	|Human Diseases; Neurodegenerative Diseases; Parkinson's disease [PATH:ko05012-Map:ko05012];|Metabolism; Energy Metabolism; Oxidative phosphorylation [PATH:ko00190-Map:ko00190];|
EG.11219	HG328585.1	2230	3042	.	1	EG.11219.1|	_	2.61956
EG.1122	HG328391.1	10107878	10109573	+	3	EG.1122.1|EG.1122.2|EG.1122.3|	gene1080	38.2721	smm:Smp_095670	40	163	2e-44	hypothetical protein			binding		EG.1122|m.1119	130	cytoplasmic	0.49	len=129	ExpAA=0.01	First60=0.00	PredHel=0	Topology=o	_	_	_
EG.11220	HG328585.1	3093	3318	.	1	EG.11220.1|	_	2.70565
EG.11221	HG328585.1	3440	5323	.	1	EG.11221.1|	_	3.2212
EG.11222	HG328585.1	10656	11001	.	1	EG.11222.1|	_	2.58429
EG.11223	HG328585.1	11885	12148	.	1	EG.11223.1|	_	2.47794
EG.11224	HG328586.1	11851	12717	+	1	EG.11224.1|	gene10377	6.49714										EG.11224|m.1121	289	cytoplasmic	0.71	len=288	ExpAA=0.00	First60=0.00	PredHel=0	Topology=o	_	_	_
EG.11225	HG328587.1	13	396	+	1	EG.11225.1|	_	7.44809										EG.11225|m.1122	127	cytoplasmic	0.81	len=127	ExpAA=0.00	First60=0.00	PredHel=0	Topology=o	_	_	_
EG.11226	HG328587.1	528	992	+	1	EG.11226.1|	_	21.0703	cel:F44E2.2	53	65.5	5e-11	retr-1; RETRotransposon-like family member (retr-1)					EG.11226|m.1123	137	cytoplasmic	0.74	len=137	ExpAA=0.00	First60=0.00	PredHel=0	Topology=o	_	_	_
EG.11227	HG328587.1	4149	4505	-	1	EG.11227.1|	_	4.73593
EG.11228	HG328589.1	1817	2385	.	1	EG.11228.1|	_	1.85007
EG.11229	HG328589.1	1236	7791	-	1	EG.11229.1|	_	1.38114
EG.1123	HG328391.1	10117104	10132842	+	6	EG.1123.1|EG.1123.2|EG.1123.3|EG.1123.4|EG.1123.5|EG.1123.6|	gene1081	46.82	smm:Smp_148870	40	151	7e-36	hypothetical protein					EG.1123|m.1124	511	cytoplasmic	0.73	len=510	ExpAA=0.06	First60=0.01	PredHel=0	Topology=o	_	_	_
EG.11230	HG328590.1	1847	7838	-	2	EG.11230.1|EG.11230.2|	gene10383	12.2145	smm:Smp_010250	45	215	3e-61	dbl related			enzyme regulator activity	biological regulation|cellular process|pigmentation	EG.11230|m.1127	252	cytoplasmic	0.79	len=251	ExpAA=12.09	First60=0.00	PredHel=0	Topology=o	_	_	_
EG.11231	HG328590.1	8721	11263	+	2	EG.11231.1|EG.11231.2|	gene10384	9.86892										EG.11231|m.1129	150	plasma membrane	0.64	len=149	ExpAA=11.03	First60=8.00	PredHel=0	Topology=i	_	_	_
EG.11232	HG328593.1	5796	7726	+	1	EG.11232.1|	_	29.3847
EG.11233	HG328593.1	10137	11343	-	3	EG.11233.1|EG.11233.2|EG.11233.3|	gene10386	26.0217	dre:564575	36	69.3	2e-12	setmar, zgc:172212; SET domain and mariner transposase fusion gene (EC:2.1.1.43); K11433 histone-lysine N-methyltransferase SETMAR [EC:2.1.1.43]	|Genetic Information Processing; Replication and Repair; Chromosome [BR:ko03036];|Metabolism; Amino Acid Metabolism; Lysine degradation [PATH:ko00310-Map:ko00310];|	cell|cell part|organelle	binding|catalytic activity	cellular component organization|cellular process|metabolic process	EG.11233|m.1133	128	cytoplasmic	0.42	len=128	ExpAA=0.01	First60=0.00	PredHel=0	Topology=o	_	_	_
EG.11234	HG328594.1	7559	9814	-	2	EG.11234.1|EG.11234.2|	_	8.46889
EG.11235	HG328596.1	5569	6351	+	1	EG.11235.1|	gene10387	8.56969										EG.11235|m.1134	261	mitochondrial	0.79	len=260	ExpAA=26.24	First60=0.39	PredHel=1	Topology=i96-118o	_	_	_
EG.11236	HG328596.1	10629	10940	.	1	EG.11236.1|	_	2.69647
EG.11237	HG328596.1	11045	11694	.	1	EG.11237.1|	_	2.75839										EG.11237|m.1137	108	peroxisomal	0.25	len=108	ExpAA=6.09	First60=2.83	PredHel=0	Topology=o	_	_	_
EG.11238	HG328597.1	2194	5850	+	3	EG.11238.1|EG.11238.2|EG.11238.3|	gene10388	0
EG.11239	HG328598.1	285	609	.	1	EG.11239.1|	_	0.984003
EG.1124	HG328391.1	10148182	10148942	.	1	EG.1124.1|	_	1.24056
EG.11240	HG328598.1	8652	9886	+	1	EG.11240.1|	_	0.193016
EG.11241	HG328598.1	10624	11208	+	2	EG.11241.1|EG.11241.2|	gene10389	0
EG.11242	HG328599.1	451	7570	+	6	EG.11242.1|EG.11242.2|EG.11242.3|EG.11242.4|EG.11242.5|EG.11242.6|	gene10391	350.762
EG.11243	HG328599.1	1147	7550	-	2	EG.11243.1|EG.11243.2|	gene10390|gene10392	2724.97
EG.11244	HG328599.1	2988	3410	.	1	EG.11244.1|	_	1073.59
EG.11245	HG328599.1	9425	11257	-	2	EG.11245.1|EG.11245.2|	_	162.745
EG.11246	HG328601.1	8938	9487	.	1	EG.11246.1|	_	1.36123
EG.11247	HG328605.1	2728	3023	.	1	EG.11247.1|	_	2.44426
EG.11248	HG328605.1	4089	4545	+	1	EG.11248.1|	_	9.39669
EG.11249	HG328605.1	4645	5088	.	1	EG.11249.1|	_	1.90411
EG.1125	HG328391.1	10149682	10158697	-	6	EG.1125.1|EG.1125.2|EG.1125.3|EG.1125.4|EG.1125.5|EG.1125.6|	_	21.8242	smm:Smp_092320.1	30	287	4e-80	ell related		cell|cell part|macromolecular complex|membrane\-enclosed lumen|organelle|organelle part		cellular process|metabolic process	EG.1125|m.1139	253	nuclear	0.58	len=252	ExpAA=0.00	First60=0.00	PredHel=0	Topology=o	_	_	_
EG.11250	HG328607.1	4813	8240	-	1	EG.11250.1|	_	1.72591
EG.11251	HG328608.1	1408	1847	.	1	EG.11251.1|	_	0.828515
EG.11252	HG328608.1	3090	3377	.	1	EG.11252.1|	_	0
EG.11253	HG328608.1	3542	4256	.	1	EG.11253.1|	_	1.61625
EG.11254	HG328608.1	4849	5462	.	1	EG.11254.1|	_	1.16132
EG.11255	HG328608.1	5593	6057	.	1	EG.11255.1|	_	1.00839
EG.11256	HG328609.1	4652	8254	+	1	EG.11256.1|	_	1.57697
EG.11257	HG328610.1	8738	8978	-	1	EG.11257.1|	_	10.5708
EG.11258	HG328612.1	7067	9270	-	2	EG.11258.1|EG.11258.2|	gene10394	13.1125
EG.11259	HG328612.1	8178	8530	-	1	EG.11259.1|	_	0
EG.1126	HG328391.1	10160786	10161531	+	1	EG.1126.1|	_	5.51075
EG.11260	HG328614.1	4067	5092	.	1	EG.11260.1|	_	1.44974										EG.11260|m.1142	150	mitochondrial	0.38	len=149	ExpAA=14.26	First60=0.01	PredHel=0	Topology=o	_	_	_
EG.11261	HG328614.1	5537	5794	.	1	EG.11261.1|	_	22.946
EG.11262	HG328614.1	5898	6910	.	1	EG.11262.1|	_	18.7071
EG.11263	HG328614.1	7972	8630	.	1	EG.11263.1|	_	1.65413
EG.11264	HG328615.1	1394	2849	+	1	EG.11264.1|	_	3.82113
EG.11265	HG328615.1	2922	3790	.	1	EG.11265.1|	_	1.56991
EG.11266	HG328617.1	1018	1316	.	1	EG.11266.1|	_	59.0288	smm:Smp_069130.2	60	58.2	1e-12	heat shock protein 70 ; K09489 heat shock 70kDa protein 4	|Genetic Information Processing; Folding, Sorting and Degradation; Chaperones and folding catalysts [BR:ko03110];|Organismal Systems; Immune System; Antigen processing and presentation [PATH:ko04612-Map:ko04612];|
EG.11267	HG328617.1	1450	8495	+	2	EG.11267.1|EG.11267.2|	gene10395	158.751	nve:NEMVE_v1g233881	35	354	1e-107	hypothetical protein					EG.11267|m.1144	544	cytoplasmic	0.48	len=543	ExpAA=0.02	First60=0.00	PredHel=0	Topology=o	_	_	_
EG.11268	HG328617.1	4563	7377	-	1	EG.11268.1|	_	11.0731										EG.11268|m.1145	240	plasma membrane	0.38	len=239	ExpAA=73.02	First60=12.17	PredHel=3	Topology=o49-71i151-170o175-197i	_	_	_
EG.11269	HG328620.1	3525	4010	+	1	EG.11269.1|	_	3.2458
EG.1127	HG328391.1	10169222	10186430	-	2	EG.1127.1|EG.1127.2|	gene1084	15.5685	smm:Smp_149120	25	296	2e-79	insect origin recognition complex subunit		cell|cell part	binding	biological adhesion|cellular process	EG.1127|m.1146	1493	plasma membrane	0.65	len=1492	ExpAA=26.06	First60=1.43	PredHel=1	Topology=o1107-1129i	_	_	_
EG.11270	HG328620.1	4016	5833	+	1	EG.11270.1|	_	1.99285
EG.11271	HG328622.1	4779	5035	.	1	EG.11271.1|	_	0
EG.11272	HG328622.1	5560	6308	+	1	EG.11272.1|	_	0.773532	dre:449794	93	81.3	4e-41	zgc:101846; K11251 histone H2A	|Genetic Information Processing; Replication and Repair; Chromosome [BR:ko03036];|Human Diseases; Immune System Diseases; Systemic lupus erythematosus [PATH:ko05322-Map:ko05322];|	cell|cell part|macromolecular complex|organelle|organelle part	binding		EG.11272|m.1147	171	mitochondrial	0.82	len=170	ExpAA=0.00	First60=0.00	PredHel=0	Topology=o	_	_	_
EG.11273	HG328623.1	4055	4725	.	1	EG.11273.1|	_	3.66783
EG.11274	HG328625.1	6469	6964	.	1	EG.11274.1|	_	23.8881
EG.11275	HG328628.1	5	1801	-	1	EG.11275.1|	_	29.8446										EG.11275|m.1149	102	mitochondrial	0.58	len=101	ExpAA=0.00	First60=0.00	PredHel=0	Topology=o	_	_	_
EG.11276	HG328628.1	1952	2199	.	1	EG.11276.1|	_	2.98205
EG.11277	HG328628.1	2271	4061	+	3	EG.11277.1|EG.11277.2|EG.11277.3|	_	7.37676
EG.11278	HG328628.1	3290	3875	.	1	EG.11278.1|	_	0.709178
EG.11279	HG328628.1	4270	4696	.	1	EG.11279.1|	_	659.084
EG.1128	HG328391.1	10197115	10209640	-	1	EG.1128.1|	gene1085	76.3611	smm:Smp_172580	51	310	4e-90	hypothetical protein					EG.1128|m.1151	770	nuclear	0.67	len=769	ExpAA=0.83	First60=0.00	PredHel=0	Topology=o	_	_	_
EG.11280	HG328628.1	4809	5200	.	1	EG.11280.1|	_	20.2897
EG.11281	HG328628.1	5396	6019	+	6	EG.11281.1|EG.11281.2|EG.11281.3|EG.11281.4|EG.11281.5|EG.11281.6|	gene10401|gene10402|gene10403	5004.5	bmy:Bm1_17870	70	87.4	4e-22	hypothetical protein
EG.11282	HG328628.1	5977	6374	-	1	EG.11282.1|	_	1382.5
EG.11283	HG328629.1	4680	5992	.	1	EG.11283.1|	_	1.01938
EG.11284	HG328637.1	3791	6569	-	3	EG.11284.1|EG.11284.2|EG.11284.3|	gene10404|gene10405	0										EG.11284|m.1154	114	cytoplasmic	0.85	len=113	ExpAA=0.66	First60=0.00	PredHel=0	Topology=i	_	_	_
EG.11285	HG328642.1	228	1085	+	1	EG.11285.1|	_	4.30134
EG.11286	HG328642.1	4824	6329	+	1	EG.11286.1|	_	2.51866	smm:Smp_005640	37	101	1e-23	poly(A) polymerase cid (pap) (caffein-induced death protein) ; K14079 poly(A) RNA polymerase GLD2 [EC:2.7.7.19]			catalytic activity		EG.11286|m.1157	161	extracellular	0.59	len=161	ExpAA=0.54	First60=0.54	PredHel=0	Topology=o	_	_	_
EG.11287	HG328644.1	3200	4210	+	1	EG.11287.1|	gene10406	11.1252	smm:Smp_151220	31	144	8e-36	beta-13-n-acetylglucosaminyltransferaseputati ve		cell|cell part	catalytic activity	cellular process|metabolic process	EG.11287|m.1158	337	mitochondrial	0.43	len=336	ExpAA=0.12	First60=0.00	PredHel=0	Topology=o	_	_	_
EG.11288	HG328646.1	1090	1311	.	1	EG.11288.1|	_	10.1006
EG.11289	HG328646.1	1642	2099	.	1	EG.11289.1|	_	1.80883
EG.1129	HG328391.1	10210493	10211555	+	3	EG.1129.1|EG.1129.2|EG.1129.3|	gene1086	47.1228	mdo:100015677	46	205	4e-64	similar to mannose-P-dolichol utilization defect 1; K09660 mannose-P-dolichol utilization defect 1	|Metabolism; Glycan Biosynthesis and Metabolism; Glycosyltransferases [BR:ko01003];|
EG.11290	HG328646.1	2167	3141	+	1	EG.11290.1|	_	4.22283
EG.11291	HG328649.1	252	482	.	1	EG.11291.1|	_	2.50621	pbe:PB405834.00.0	74	127	2e-36	hypothetical protein
EG.11292	HG328650.1	4819	5478	.	1	EG.11292.1|	_	5.10214
EG.11293	HG328652.1	84	561	.	1	EG.11293.1|	_	0.241166
EG.11294	HG328655.1	2135	4934	-	1	EG.11294.1|	gene10408	14.2114	cel:Y48G1C.2	38	181	1e-50	csk-1; C-terminal Src Kinase family member (csk-1); K05728 c-src tyrosine kinase [EC:2.7.10.2]	|Cellular Processes; Cell Motility; Regulation of actin cytoskeleton [PATH:ko04810-Map:ko04810];|Human Diseases; Infectious Diseases; Epithelial cell signaling in Helicobacter pylori infection [PATH:ko05120-Map:ko05120];|Human Diseases; Infectious Diseases; Shigellosis [PATH:ko05131-Map:ko05131];|Metabolism; Enzyme Families; Protein kinases [BR:ko01001];|Organismal Systems; Immune System; Chemoki…		binding|catalytic activity	cellular process|metabolic process	EG.11294|m.1159	320	cytoplasmic	0.72	len=319	ExpAA=0.25	First60=0.09	PredHel=0	Topology=o	_	_	_
EG.11295	HG328658.1	1713	2999	+	3	EG.11295.1|EG.11295.2|EG.11295.3|	gene10409	23.2677
EG.11296	HG328660.1	136	1836	-	2	EG.11296.1|EG.11296.2|	_	230.835	ehi:EHI_101930	83	100	3e-25	hypothetical protein
EG.11297	HG328660.1	2383	2535	-	2	EG.11297.1|EG.11297.2|	gene10410	4.44627e-12
EG.11298	HG328660.1	3338	4318	-	12	EG.11298.1|EG.11298.2|EG.11298.3|EG.11298.4|EG.11298.5|EG.11298.6|EG.11298.7|EG.11298.8|EG.11298.9|EG.11298.10|EG.11298.11|EG.11298.12|	gene10411|gene10412|gene10413|gene10414|gene10415|gene10416	9971.84	phu:Phum_PHUM205210	92	73.9	1e-16	hypothetical protein
EG.11299	HG328660.1	136	3247	+	2	EG.11299.1|EG.11299.2|	_	1560.99	ehi:EHI_101930	83	100	4e-23	hypothetical protein					EG.11299|m.1161	175	cytoplasmic	0.78	len=174	ExpAA=0.00	First60=0.00	PredHel=0	Topology=o	_	_	_
EG.113	HG328391.1	1215137	1232945	-	2	EG.113.1|EG.113.2|	gene104	53.8407	smm:Smp_154870	33	372	1e-113	signal transduction protein lnk-related				biological regulation|cellular process|pigmentation	EG.113|m.1164	676	mitochondrial	0.75	len=675	ExpAA=0.07	First60=0.00	PredHel=0	Topology=o	_	_	_
EG.1130	HG328391.1	10216829	10222814	-	1	EG.1130.1|	gene1087	1.72984	smm:Smp_155690	42	174	3e-45	sox transcription factor ; K09267 transcription factor SOX1/2/3/14/21 (SOX group B)	|Genetic Information Processing; Transcription; Transcription factors [BR:ko03000];|				EG.1130|m.1168	727	nuclear	0.94	len=726	ExpAA=0.18	First60=0.00	PredHel=0	Topology=o	_	_	_
EG.11300	HG328665.1	2070	4083	+	1	EG.11300.1|	_	8.37362
EG.11301	HG328669.1	935	1310	+	1	EG.11301.1|	gene10420	41.3136	tgu:100231799	51	114	2e-28	similar to zinc finger, DHHC domain containing 14					EG.11301|m.1170	125	peroxisomal	0.71	len=125	ExpAA=42.67	First60=0.01	PredHel=2	Topology=i65-87o97-114i	_	_	_
EG.11302	HG328669.1	1433	3188	+	3	EG.11302.1|EG.11302.2|EG.11302.3|	_	14.2323
EG.11303	HG328669.1	3290	4125	.	1	EG.11303.1|	_	0.219823										EG.11303|m.1171	115	extracellular	0.93	len=114	ExpAA=7.75	First60=7.68	PredHel=0	Topology=o	_	_	_
EG.11304	HG328673.1	147	380	+	1	EG.11304.1|	gene10421	0
EG.11305	HG328680.1	9	1041	.	1	EG.11305.1|	_	0.253742
EG.11306	HG328680.1	1796	2384	-	1	EG.11306.1|	gene10425	25.9984
EG.11307	HG328681.1	191	2737	+	1	EG.11307.1|	gene10426	36.5258	spu:581171	38	548	1e-178	similar to OSJNBa0059D20.6			binding	cellular process|metabolic process	EG.11307|m.1172	814	peroxisomal	0.61	len=813	ExpAA=0.11	First60=0.11	PredHel=0	Topology=o	_	_	_
EG.11308	HG328681.1	2963	3184	.	1	EG.11308.1|	_	59.1609
EG.11309	HG328688.1	332	669	.	1	EG.11309.1|	_	2.26099
EG.1131	HG328391.1	10235773	10240324	+	2	EG.1131.1|EG.1131.2|	gene1088	8.40774	smm:Smp_143460	33	231	1e-64	hypothetical protein					EG.1131|m.1173	773	nuclear	0.72	len=772	ExpAA=0.00	First60=0.00	PredHel=0	Topology=o	_	_	_
EG.11310	HG328690.1	18	591	+	2	EG.11310.1|EG.11310.2|	gene10430	16.0025	dre:791647	46	121	2e-31	pnp5a, MGC77008, fc27g06, np, wu:fc27g06, zgc:77008; purine nucleoside phosphorylase 5a (EC:2.4.2.1); K03783 purine-nucleoside phosphorylase [EC:2.4.2.1]	|Metabolism; Metabolism of Cofactors and Vitamins; Nicotinate and nicotinamide metabolism [PATH:ko00760-Map:ko00760];|Metabolism; Nucleotide Metabolism; Purine metabolism [PATH:ko00230-Map:ko00230];|Metabolism; Nucleotide Metabolism; Pyrimidine metabolism [PATH:ko00240-Map:ko00240];|		catalytic activity	cellular process|metabolic process	EG.11310|m.1175	134	cytoplasmic	0.49	len=133	ExpAA=0.03	First60=0.01	PredHel=0	Topology=o	_	_	_
EG.11311	HG328690.1	2372	2680	-	1	EG.11311.1|	gene10431	0.567426	pcs:Pc12g04650	53	99.4	2e-24	Pc12g04650; K03783 purine-nucleoside phosphorylase [EC:2.4.2.1]	|Metabolism; Metabolism of Cofactors and Vitamins; Nicotinate and nicotinamide metabolism [PATH:ko00760-Map:ko00760];|Metabolism; Nucleotide Metabolism; Purine metabolism [PATH:ko00230-Map:ko00230];|Metabolism; Nucleotide Metabolism; Pyrimidine metabolism [PATH:ko00240-Map:ko00240];|		catalytic activity	cellular process|metabolic process	EG.11311|m.1176	103	cytoplasmic	0.57	len=102	ExpAA=0.05	First60=0.05	PredHel=0	Topology=o	_	_	_
EG.11312	HG328698.1	707	1428	+	1	EG.11312.1|	_	17.545	smm:Smp_089200	37	96.3	2e-21	multidrug resistance protein		cell|cell part	binding|catalytic activity|transporter activity	cellular process|establishment of localization|localization	EG.11312|m.1177	130	peroxisomal	0.24	len=129	ExpAA=37.98	First60=20.40	PredHel=2	Topology=o36-58i60-82o	_	_	_
EG.11313	HG328698.1	1731	3013	+	2	EG.11313.1|EG.11313.2|	gene10433	30.6572	smm:Smp_055780	55	268	1e-81	smdr2			binding|catalytic activity		EG.11313|m.1178	256	cytoplasmic	0.74	len=255	ExpAA=0.01	First60=0.00	PredHel=0	Topology=o	_	_	_
EG.11314	HG328699.1	2192	2945	+	1	EG.11314.1|	_	1.87363
EG.11315	HG328701.1	3	1191	+	2	EG.11315.1|EG.11315.2|	_	13.9562										EG.11315|m.1181	143	cytoplasmic	0.85	len=142	ExpAA=0.01	First60=0.00	PredHel=0	Topology=o	_	_	_
EG.11316	HG328701.1	1304	2900	.	1	EG.11316.1|	_	1.9364
EG.11317	HG328715.1	11	380	.	1	EG.11317.1|	_	45.9841										EG.11317|m.1183	122	cytoplasmic	0.57	len=122	ExpAA=17.96	First60=0.43	PredHel=1	Topology=i98-120o	_	_	_
EG.11318	HG328715.1	432	723	+	1	EG.11318.1|	_	2.78175
EG.11319	HG328717.1	20	575	.	1	EG.11319.1|	_	1.72236
EG.1132	HG328391.1	10247608	10249023	-	1	EG.1132.1|	gene1089	0.889906	aag:AaeL_AAEL002539	33	234	4e-67	fimbrin/plastin			binding		EG.1132|m.1184	472	cytoplasmic	0.47	len=471	ExpAA=0.03	First60=0.01	PredHel=0	Topology=o	_	_	_
EG.11320	HG328723.1	9	1326	+	2	EG.11320.1|EG.11320.2|	_	16.6796
EG.11321	HG328723.1	1812	2140	.	1	EG.11321.1|	_	4.31136
EG.11322	HG328738.1	576	905	+	1	EG.11322.1|	gene10438	0										EG.11322|m.1185	110	extracellular	0.82	len=109	ExpAA=42.67	First60=21.25	PredHel=2	Topology=i2-24o76-98i	1	29	0.583
EG.11323	HG328741.1	587	733	-	1	EG.11323.1|	gene10439	0
EG.11324	HG328741.1	1050	1329	.	1	EG.11324.1|	_	0.703499
EG.11325	HG328741.1	1468	1829	.	1	EG.11325.1|	_	3.14641
EG.11326	HG328743.1	47	918	.	1	EG.11326.1|	_	1.45892
EG.11327	HG328743.1	1041	1780	+	2	EG.11327.1|EG.11327.2|	gene10440	0.481879
EG.11328	HG328751.1	1190	1444	+	1	EG.11328.1|	gene10442	0
EG.11329	HG328752.1	941	1535	.	1	EG.11329.1|	_	21.1628
EG.1133	HG328391.1	10252404	10265260	-	3	EG.1133.1|EG.1133.2|EG.1133.3|	gene1090	194.846	smm:Smp_143470.2	69	3177	0	Spectrin beta chain brain 3 (Spectrin non-erythroid beta chain 3) (Beta-IV spectrin) ; K06115 spectrin beta	|Cellular Processes; Cell Motility; Cytoskeleton proteins [BR:ko04812];|	cell|cell part|organelle|organelle part	binding|structural molecule activity		EG.1133|m.1188	1464	mitochondrial	0.72	len=1463	ExpAA=1.51	First60=0.00	PredHel=0	Topology=o	_	_	_
EG.11330	HG328758.1	784	1324	.	1	EG.11330.1|	_	4.78286
EG.1134	HG328391.1	10265621	10266154	+	1	EG.1134.1|	_	50.4621
EG.1135	HG328391.1	10268835	10271024	-	1	EG.1135.1|	gene1091	41.9144	smm:Smp_179000	29	175	4e-44	hypothetical protein					EG.1135|m.1196	730	nuclear	0.87	len=729	ExpAA=0.01	First60=0.00	PredHel=0	Topology=o	_	_	_
EG.1136	HG328391.1	10271637	10276425	-	3	EG.1136.1|EG.1136.2|EG.1136.3|	gene1092	68.8449	smm:Smp_134650	58	717	0	CTP synthase ; K01937 CTP synthase [EC:6.3.4.2]	|Metabolism; Nucleotide Metabolism; Pyrimidine metabolism [PATH:ko00240-Map:ko00240];|		catalytic activity	cellular process|metabolic process	EG.1136|m.1198	237	cytoplasmic	0.81	len=236	ExpAA=0.00	First60=0.00	PredHel=0	Topology=o	_	_	_
EG.1137	HG328391.1	10281346	10282662	+	1	EG.1137.1|	_	12.1864	ssc:100153418	48	191	1e-58	rho-related GTP-binding protein RhoG-like		cell|cell part	binding	biological regulation|cellular process|establishment of localization|localization|pigmentation	EG.1137|m.1201	193	cytoplasmic	0.87	len=192	ExpAA=0.59	First60=0.01	PredHel=0	Topology=o	_	_	_
EG.1138	HG328391.1	10288089	10297174	+	4	EG.1138.1|EG.1138.2|EG.1138.3|EG.1138.4|	gene1095	34.9546	dpe:Dper_GL18180	23	108	9e-23	GL18180 gene product from transcript GL18180-RA		cell|cell part	molecular transducer activity|transporter activity	establishment of localization|localization	EG.1138|m.1202	230	extracellular	0.83	len=229	ExpAA=4.09	First60=3.60	PredHel=0	Topology=o	1	19	0.877
EG.1139	HG328391.1	10297192	10300751	-	1	EG.1139.1|	gene1096	18.0623								binding		EG.1139|m.1204	423	nuclear	0.84	len=422	ExpAA=0.00	First60=0.00	PredHel=0	Topology=o	_	_	_
EG.114	HG328391.1	1235098	1269028	+	3	EG.114.1|EG.114.2|EG.114.3|	gene105|gene106	11.467	dse:Dsec_GM17707	69	635	0	GM17707 gene product from transcript GM17707-RA; K05321 potassium voltage-gated channel Shal-related subfamily D, invertebrate	|Environmental Information Processing; Signaling Molecules and Interaction; Ion channels [BR:ko04040];|	cell|cell part|macromolecular complex	binding|transporter activity	anatomical structure formation|cellular component biogenesis|cellular component organization|cellular process|establishment of localization|localization
EG.1140	HG328391.1	10307291	10308115	-	1	EG.1140.1|	gene1097	176.183										EG.1140|m.1205	275	extracellular	0.69	len=274	ExpAA=0.24	First60=0.24	PredHel=0	Topology=o	1	18	0.878
EG.1141	HG328391.1	10314474	10320824	+	4	EG.1141.1|EG.1141.2|EG.1141.3|EG.1141.4|	gene1099	138.97	smm:Smp_048930	40	134	1e-36	ran-binding protein					EG.1141|m.1206	199	mitochondrial	0.88	len=198	ExpAA=0.15	First60=0.02	PredHel=0	Topology=o	_	_	_
EG.1142	HG328391.1	10322369	10322816	.	1	EG.1142.1|	_	8.57545
EG.1143	HG328391.1	10335275	10335780	.	1	EG.1143.1|	_	4.4113
EG.1144	HG328391.1	10344297	10344871	.	1	EG.1144.1|	_	0.182209
EG.1145	HG328391.1	10352476	10359171	-	3	EG.1145.1|EG.1145.2|EG.1145.3|	gene1100	31.7154	smm:Smp_127010	36	990	0	CREB-binding protein 2		cell|cell part|organelle	binding|catalytic activity|transcription regulator activity	biological regulation|cellular component organization|cellular process|metabolic process|pigmentation	EG.1145|m.1207	1171	nuclear	0.98	len=1170	ExpAA=0.00	First60=0.00	PredHel=0	Topology=o	_	_	_
EG.1146	HG328391.1	10360999	10369787	+	4	EG.1146.1|EG.1146.2|EG.1146.3|EG.1146.4|	_	43.6098	smm:Smp_148370	28	160	4e-37	beta-actin-binding protein					EG.1146|m.1211	628	cytoplasmic	0.87	len=627	ExpAA=0.00	First60=0.00	PredHel=0	Topology=o	_	_	_
EG.1147	HG328391.1	10370300	10372387	+	5	EG.1147.1|EG.1147.2|EG.1147.3|EG.1147.4|EG.1147.5|	gene1102	48.6666	smm:Smp_048970.1	55	141	4e-48	hypothetical protein		cell|cell part|macromolecular complex|membrane\-enclosed lumen|organelle|organelle part		biological regulation|cellular process|metabolic process|pigmentation	EG.1147|m.1215	325	nuclear	0.55	len=324	ExpAA=0.00	First60=0.00	PredHel=0	Topology=o	_	_	_
EG.1148	HG328391.1	10371725	10373325	-	4	EG.1148.1|EG.1148.2|EG.1148.3|EG.1148.4|	gene1103	44.9292	smm:Smp_004280	50	155	2e-44	hypothetical protein					EG.1148|m.1217	151	peroxisomal	0.55	len=150	ExpAA=11.28	First60=0.28	PredHel=0	Topology=o	_	_	_
EG.1149	HG328391.1	10377927	10378244	+	1	EG.1149.1|	gene1105	86.5256	smm:Smp_050280	76	96.7	5e-25	60S ribosomal protein L31 ; K02910 large subunit ribosomal protein L31e	|Genetic Information Processing; Translation; Ribosome [BR:ko03011];|Genetic Information Processing; Translation; Ribosome [PATH:ko03010-Map:ko03010];|	cell|cell part|macromolecular complex|organelle	structural molecule activity	cellular process|metabolic process
EG.115	HG328391.1	1270417	1270638	.	1	EG.115.1|	_	4.32885
EG.1150	HG328391.1	10373565	10378487	-	2	EG.1150.1|EG.1150.2|	gene1104	61.6731	bfo:BRAFLDRAFT_117078	65	95.9	7e-21	hypothetical protein; K02910 large subunit ribosomal protein L31e	|Genetic Information Processing; Translation; Ribosome [BR:ko03011];|Genetic Information Processing; Translation; Ribosome [PATH:ko03010-Map:ko03010];|	cell|cell part|macromolecular complex|organelle	structural molecule activity	cellular process|metabolic process	EG.1150|m.1219	550	cytoplasmic	0.49	len=549	ExpAA=0.14	First60=0.00	PredHel=0	Topology=o	_	_	_
EG.1151	HG328391.1	10378940	10379697	+	1	EG.1151.1|	gene1107	42.8692	smm:Smp_058990	51	222	1e-71	hypothetical protein					EG.1151|m.1220	207	cytoplasmic	0.8	len=206	ExpAA=0.03	First60=0.01	PredHel=0	Topology=o	_	_	_
EG.1152	HG328391.1	10379772	10386364	-	2	EG.1152.1|EG.1152.2|	gene1108	88.8576	dre:564372	39	526	1e-174	si:ch211-149g8.3					EG.1152|m.1221	796	nuclear	0.78	len=795	ExpAA=0.10	First60=0.00	PredHel=0	Topology=o	_	_	_
EG.1153	HG328391.1	10387239	10394622	-	5	EG.1153.1|EG.1153.2|EG.1153.3|EG.1153.4|EG.1153.5|	gene1109|gene1110	172.993	smm:Smp_064050.2	84	770	0	ruvb-related reptin and pontin ; K04499 RuvB-like protein 1 (pontin 52)	|Environmental Information Processing; Signal Transduction; Wnt signaling pathway [PATH:ko04310-Map:ko04310];|Genetic Information Processing; Replication and Repair; Chromosome [BR:ko03036];|		binding|catalytic activity		EG.1153|m.1225	457	cytoplasmic	0.92	len=456	ExpAA=1.79	First60=0.00	PredHel=0	Topology=o	_	_	_
EG.1154	HG328391.1	10398900	10407486	+	7	EG.1154.1|EG.1154.2|EG.1154.3|EG.1154.4|EG.1154.5|EG.1154.6|EG.1154.7|	gene1111	132.442	bta:783681	29	178	4e-45	JAG1; jagged 1; K06052 jagged	|Environmental Information Processing; Signal Transduction; Notch signaling pathway [PATH:ko04330-Map:ko04330];|Environmental Information Processing; Signaling Molecules and Interaction; Cellular antigens [BR:ko04090];|	cell|cell part	binding	cellular process	EG.1154|m.1229	354	mitochondrial	0.76	len=353	ExpAA=22.71	First60=0.01	PredHel=1	Topology=o209-231i	_	_	_
EG.1155	HG328391.1	10409364	10419446	-	3	EG.1155.1|EG.1155.2|EG.1155.3|	gene1112|gene1113	166.43	smm:Smp_104330	61	463	1e-160	dihydrolipoamide succinyltransferase component of 2-oxoglutarate dehydrogenase ; K00658 2-oxoglutarate dehydrogenase E2 component (dihydrolipoamide succinyltransferase) [EC:2.3.1.61]	|Metabolism; Amino Acid Metabolism; Lysine degradation [PATH:ko00310-Map:ko00310];|Metabolism; Carbohydrate Metabolism; Citrate cycle (TCA cycle) [PATH:ko00020-Map:ko00020];|	cell|cell part|macromolecular complex	binding|catalytic activity	cellular process|metabolic process	EG.1155|m.1232	430	mitochondrial	0.97	len=429	ExpAA=0.01	First60=0.00	PredHel=0	Topology=o	_	_	_
EG.1156	HG328391.1	10421070	10437750	+	2	EG.1156.1|EG.1156.2|	gene1114	118.394	smm:Smp_059150	31	335	1e-101	hypothetical protein					EG.1156|m.1234	627	cytoplasmic	0.58	len=626	ExpAA=0.04	First60=0.00	PredHel=0	Topology=o	_	_	_
EG.1157	HG328391.1	10439838	10448994	+	2	EG.1157.1|EG.1157.2|	gene1115	2.04347	aag:AaeL_AAEL010626	28	169	1e-44	g-protein coupled receptor ; K04209 neuropeptide Y receptor, invertebrate	|Environmental Information Processing; Signaling Molecules and Interaction; G protein-coupled receptors [BR:ko04030];|Environmental Information Processing; Signaling Molecules and Interaction; Neuroactive ligand-receptor interaction [PATH:ko04080-Map:ko04080];|	cell|cell part	binding|molecular transducer activity	biological regulation|cellular process|pigmentation	EG.1157|m.1235	558	plasma membrane	0.31	len=557	ExpAA=157.13	First60=4.55	PredHel=7	Topology=o56-78i91-113o133-152i171-193o218-240i338-360o409-431i	_	_	_
EG.1158	HG328391.1	10458848	10464563	+	1	EG.1158.1|	gene1117	67.8887	cbr:CBG18887	64	685	0	Cbr-rme-1; C. briggsae CBR-RME-1 protein; K12476 EH domain-containing protein 3	|Cellular Processes; Transport and Catabolism; Endocytosis [PATH:ko04144-Map:ko04144];|		binding	cellular process|establishment of localization|localization	EG.1158|m.1236	564	cytoplasmic	0.87	len=563	ExpAA=0.02	First60=0.01	PredHel=0	Topology=o	_	_	_
EG.1159	HG328391.1	10467964	10471361	-	1	EG.1159.1|	gene1118	154.434	bfo:BRAFLDRAFT_275793	32	152	2e-42	hypothetical protein				biological regulation|cellular process|pigmentation	EG.1159|m.1238	265	extracellular	0.4	len=264	ExpAA=25.60	First60=0.14	PredHel=1	Topology=o169-191i	1	18	0.833
EG.116	HG328391.1	1280517	1280861	.	1	EG.116.1|	_	1.73316
EG.1160	HG328391.1	10473333	10481606	+	8	EG.1160.1|EG.1160.2|EG.1160.3|EG.1160.4|EG.1160.5|EG.1160.6|EG.1160.7|EG.1160.8|	gene1119	43.7743	smm:Smp_050830	36	256	1e-113	synaptojanin				cellular process|metabolic process	EG.1160|m.1239	408	nuclear	0.95	len=407	ExpAA=0.00	First60=0.00	PredHel=0	Topology=o	_	_	_
EG.1161	HG328391.1	10482575	10485310	+	5	EG.1161.1|EG.1161.2|EG.1161.3|EG.1161.4|EG.1161.5|	gene1120	59.0463	smm:Smp_120640.4	43	385	1e-123	hypothetical protein ; K14398 cleavage and polyadenylation specificity factor subunit 6/7	|Genetic Information Processing; Translation; mRNA surveillance pathway [PATH:ko03015-Map:ko03015];|		binding		EG.1161|m.1243	473	nuclear	0.9	len=472	ExpAA=0.00	First60=0.00	PredHel=0	Topology=o	_	_	_
EG.1162	HG328391.1	10484768	10486935	-	5	EG.1162.1|EG.1162.2|EG.1162.3|EG.1162.4|EG.1162.5|	gene1121	80.5612	smm:Smp_014620	44	273	1e-83	translation initiation factor eif-2b beta subunit ; K03754 translation initiation factor eIF-2B beta subunit	|Genetic Information Processing; Translation; RNA transport [PATH:ko03013-Map:ko03013];|Genetic Information Processing; Translation; Translation factors [BR:ko03012];|			cellular process|metabolic process	EG.1162|m.1246	370	cytoplasmic	0.79	len=369	ExpAA=0.03	First60=0.00	PredHel=0	Topology=o	_	_	_
EG.1163	HG328391.1	10488939	10491545	+	1	EG.1163.1|	gene1122	164.308	smm:Smp_043220	29	79	5e-16	hypothetical protein					EG.1163|m.1248	200	cytoplasmic	0.52	len=199	ExpAA=15.42	First60=0.00	PredHel=0	Topology=o	_	_	_
EG.1164	HG328391.1	10493902	10499539	-	5	EG.1164.1|EG.1164.2|EG.1164.3|EG.1164.4|EG.1164.5|	_	31.3047
EG.1165	HG328391.1	10499754	10502481	+	7	EG.1165.1|EG.1165.2|EG.1165.3|EG.1165.4|EG.1165.5|EG.1165.6|EG.1165.7|	gene1124	36.8448	smm:Smp_096900	35	166	2e-57	hypothetical protein					EG.1165|m.1249	270	mitochondrial	0.51	len=269	ExpAA=0.09	First60=0.00	PredHel=0	Topology=o	_	_	_
EG.1166	HG328391.1	10499723	10499935	-	1	EG.1166.1|	_	23.225
EG.1167	HG328391.1	10502928	10518388	-	2	EG.1167.1|EG.1167.2|	gene1125	13.8548	smm:Smp_142460	47	275	3e-79	hypothetical protein					EG.1167|m.1251	962	cytoplasmic	0.63	len=961	ExpAA=0.16	First60=0.00	PredHel=0	Topology=o	_	_	_
EG.1168	HG328391.1	10518508	10518809	.	1	EG.1168.1|	_	2.91054
EG.1169	HG328391.1	10537257	10542674	-	7	EG.1169.1|EG.1169.2|EG.1169.3|EG.1169.4|EG.1169.5|EG.1169.6|EG.1169.7|	gene1127	60.5512	smm:Smp_037590	63	895	0	DNA replication licensing factor MCM3 ; K02541 minichromosome maintenance protein 3	|Cellular Processes; Cell Growth and Death; Cell cycle - yeast [PATH:ko04111-Map:ko04111];|Cellular Processes; Cell Growth and Death; Cell cycle [PATH:ko04110-Map:ko04110];|Cellular Processes; Cell Growth and Death; Meiosis - yeast [PATH:ko04113-Map:ko04113];|Genetic Information Processing; Replication and Repair; DNA replication [PATH:ko03030-Map:ko03030];|Genetic Information Processing; Replica…	cell|cell part|macromolecular complex|membrane\-enclosed lumen|organelle|organelle part	binding|catalytic activity	cellular process|metabolic process	EG.1169|m.1252	470	mitochondrial	0.7	len=469	ExpAA=0.18	First60=0.17	PredHel=0	Topology=o	_	_	_
EG.117	HG328391.1	1285582	1285958	.	1	EG.117.1|	_	1.8183
EG.1170	HG328391.1	10543229	10545127	+	8	EG.1170.1|EG.1170.2|EG.1170.3|EG.1170.4|EG.1170.5|EG.1170.6|EG.1170.7|EG.1170.8|	gene1128	102.769	smm:Smp_044850	43	292	2e-94	ribokinase ; K00852 ribokinase [EC:2.7.1.15]	|Metabolism; Carbohydrate Metabolism; Pentose phosphate pathway [PATH:ko00030-Map:ko00030];|		catalytic activity	cellular process|metabolic process	EG.1170|m.1258	190	cytoplasmic	0.89	len=189	ExpAA=0.22	First60=0.13	PredHel=0	Topology=o	_	_	_
EG.1171	HG328391.1	10545199	10550703	-	2	EG.1171.1|EG.1171.2|	gene1129	85.2882	smm:Smp_146340	57	615	0	DEAD box ATP-dependent RNA helicase ; K13181 ATP-dependent RNA helicase DDX27 [EC:3.6.4.13]	|Genetic Information Processing; Transcription; Spliceosome [BR:ko03041];|Genetic Information Processing; Translation; Ribosome Biogenesis [BR:ko03009];|		binding		EG.1171|m.1260	499	cytoplasmic	0.65	len=498	ExpAA=0.01	First60=0.00	PredHel=0	Topology=o	_	_	_
EG.1172	HG328391.1	10551401	10554284	+	2	EG.1172.1|EG.1172.2|	gene1130	72.0031	smm:Smp_099630	29	205	3e-56	fragile X related 1 frx1			binding		EG.1172|m.1263	529	cytoplasmic	0.82	len=528	ExpAA=0.03	First60=0.03	PredHel=0	Topology=o	_	_	_
EG.1173	HG328391.1	10560816	10561502	+	1	EG.1173.1|	_	0	smm:Smp_012440	58	68.6	6e-13	glucose transport protein
EG.1174	HG328391.1	10564512	10578055	-	2	EG.1174.1|EG.1174.2|	gene1132|gene1134	0.252715	smm:Smp_012440	59	601	0	glucose transport protein		cell|cell part	transporter activity	cellular process|establishment of localization|localization	EG.1174|m.1266	149	extracellular	0.55	len=148	ExpAA=87.29	First60=40.20	PredHel=4	Topology=o15-34i41-63o73-102i123-145o	_	_	_
EG.1175	HG328391.1	10594118	10599164	+	4	EG.1175.1|EG.1175.2|EG.1175.3|EG.1175.4|	gene1135	38.8324	smm:Smp_016550.2	34	293	4e-89	GTP-binding protein hflx			binding		EG.1175|m.1267	261	plasma membrane	0.38	len=260	ExpAA=1.95	First60=1.87	PredHel=0	Topology=o	1	20	0.772
EG.1176	HG328391.1	10600892	10602508	-	1	EG.1176.1|	_	13.1028	dse:Dsec_GM13871	38	204	3e-59	GM13871 gene product from transcript GM13871-RA; K01785 aldose 1-epimerase [EC:5.1.3.3]	|Metabolism; Carbohydrate Metabolism; Glycolysis / Gluconeogenesis [PATH:ko00010-Map:ko00010];|		binding|catalytic activity	metabolic process	EG.1176|m.1268	389	peroxisomal	0.71	len=388	ExpAA=0.07	First60=0.06	PredHel=0	Topology=o	_	_	_
EG.1177	HG328391.1	10599675	10600298	+	1	EG.1177.1|	gene1136	1.09757	dpo:Dpse_GA15326	36	126	5e-34	GA15326 gene product from transcript GA15326-RA			binding		EG.1177|m.1270	208	cytoplasmic	0.59	len=207	ExpAA=0.49	First60=0.04	PredHel=0	Topology=o	_	_	_
EG.1178	HG328391.1	10605315	10608143	-	2	EG.1178.1|EG.1178.2|	gene1138	157.59	smm:Smp_127000.2	31	121	4e-26	cationic amino acid transporter ; K10088 protein OS-9	|Environmental Information Processing; Signaling Molecules and Interaction; Glycan bindng proteins [BR:ko04091];|Genetic Information Processing; Folding, Sorting and Degradation; Protein processing in endoplasmic reticulum [PATH:ko04141-Map:ko04141];|				EG.1178|m.1272	341	nuclear	0.32	len=340	ExpAA=0.03	First60=0.00	PredHel=0	Topology=o	_	_	_
EG.1179	HG328391.1	10608506	10609538	+	5	EG.1179.1|EG.1179.2|EG.1179.3|EG.1179.4|EG.1179.5|	gene1139	74.2678
EG.118	HG328391.1	1288092	1294359	+	3	EG.118.1|EG.118.2|EG.118.3|	gene108|gene109	28.3846	smm:Smp_019890	45	197	1e-57	syntaxin		cell|cell part	binding	cellular process|establishment of localization|localization
EG.1180	HG328391.1	10609615	10613612	-	4	EG.1180.1|EG.1180.2|EG.1180.3|EG.1180.4|	gene1140	24.7936	smm:Smp_153850	66	69.7	8e-11	hypothetical protein			binding		EG.1180|m.1273	406	nuclear	0.31	len=405	ExpAA=0.00	First60=0.00	PredHel=0	Topology=o	_	_	_
EG.1181	HG328391.1	10613935	10616760	-	2	EG.1181.1|EG.1181.2|	gene1141|gene1142	14.3546	spu:576678	64	94.4	2e-24	similar to MGC89089 protein					EG.1181|m.1275	589	extracellular	0.53	len=588	ExpAA=1.29	First60=0.06	PredHel=0	Topology=o	_	_	_
EG.1182	HG328391.1	10617199	10622877	+	2	EG.1182.1|EG.1182.2|	gene1143	82.2593	smm:Smp_144870	42	421	1e-134	hypothetical protein			binding		EG.1182|m.1276	574	cytoplasmic	0.74	len=573	ExpAA=0.29	First60=0.00	PredHel=0	Topology=o	_	_	_
EG.1183	HG328391.1	10623975	10629682	+	4	EG.1183.1|EG.1183.2|EG.1183.3|EG.1183.4|	gene1144	27.6207	smm:Smp_145190	34	335	1e-103	protein kinase			binding|catalytic activity	cellular process|metabolic process	EG.1183|m.1278	177	cytoplasmic	0.82	len=176	ExpAA=1.80	First60=0.07	PredHel=0	Topology=o	_	_	_
EG.1184	HG328391.1	10631473	10636718	+	1	EG.1184.1|	_	4.39868	smm:Smp_145200	62	174	1e-51	engrailed		cell|cell part|organelle	binding	biological regulation|cellular process|developmental process|metabolic process|multicellular organismal process|pigmentation	EG.1184|m.1281	206	nuclear	0.38	len=205	ExpAA=3.64	First60=2.42	PredHel=0	Topology=o	_	_	_
EG.1185	HG328391.1	10632123	10632794	-	1	EG.1185.1|	gene1145	0.146862										EG.1185|m.1282	224	cytoplasmic	0.81	len=223	ExpAA=0.00	First60=0.00	PredHel=0	Topology=o	_	_	_
EG.1186	HG328391.1	10639649	10663206	-	7	EG.1186.1|EG.1186.2|EG.1186.3|EG.1186.4|EG.1186.5|EG.1186.6|EG.1186.7|	gene1146|gene1147	25.9732	smm:Smp_145210	38	669	0	cadherin		cell|cell part	binding	biological adhesion|cellular process	EG.1186|m.1283	127	cytoplasmic	0.88	len=127	ExpAA=22.56	First60=0.00	PredHel=1	Topology=i97-119o	_	_	_
EG.1187	HG328391.1	10678910	10684512	+	2	EG.1187.1|EG.1187.2|	gene1148	36.4718	smm:Smp_030000	60	615	0	leucine aminopeptidase (EC:3.4.11.1); K01255 leucyl aminopeptidase [EC:3.4.11.1]	|Metabolism; Enzyme Families; Peptidases [BR:ko01002];|Metabolism; Metabolism of Other Amino Acids; Glutathione metabolism [PATH:ko00480-Map:ko00480];|	cell|cell part	binding|catalytic activity	metabolic process	EG.1187|m.1284	567	peroxisomal	0.52	len=566	ExpAA=4.51	First60=1.53	PredHel=0	Topology=o	1	20	0.489
EG.1188	HG328391.1	10686057	10686636	.	1	EG.1188.1|	_	10.2567
EG.1189	HG328391.1	10687538	10688495	+	2	EG.1189.1|EG.1189.2|	gene1149	124.535	xtr:549921	63	233	2e-75	taf9, ad-004, ak6, cgi-137, cinap, cip, taf2g, tafii31, tafii32, tafiid32; TAF9 RNA polymerase II, TATA box binding protein (TBP)-associated factor, 32kDa (EC:2.7.4.3); K14535 transcription initiation factor TFIID subunit 9 / adenylate kinase [EC:2.7.4.3]	|Genetic Information Processing; Transcription; Basal transcription factors [PATH:ko03022-Map:ko03022];|Genetic Information Processing; Translation; Ribosome Biogenesis [BR:ko03009];|Genetic Information Processing; Translation; Ribosome biogenesis in eukaryotes [PATH:ko03008-Map:ko03008];|		binding|catalytic activity		EG.1189|m.1286	258	cytoplasmic	0.58	len=257	ExpAA=0.05	First60=0.00	PredHel=0	Topology=o	_	_	_
EG.119	HG328391.1	1299531	1301419	+	2	EG.119.1|EG.119.2|	gene110	9.62128										EG.119|m.1288	183	cytoplasmic	0.83	len=182	ExpAA=0.16	First60=0.01	PredHel=0	Topology=o	_	_	_
EG.1190	HG328391.1	10688781	10697891	-	3	EG.1190.1|EG.1190.2|EG.1190.3|	gene1150	45.6104	smm:Smp_086460	49	1414	0	tho2 protein ; K12879 THO complex subunit 2	|Genetic Information Processing; Transcription; Spliceosome [BR:ko03041];|Genetic Information Processing; Transcription; Spliceosome [PATH:ko03040-Map:ko03040];|Genetic Information Processing; Translation; RNA transport [PATH:ko03013-Map:ko03013];|				EG.1190|m.1289	668	nuclear	0.69	len=667	ExpAA=0.25	First60=0.00	PredHel=0	Topology=o	_	_	_
EG.1191	HG328391.1	10698782	10699549	.	1	EG.1191.1|	_	1.34842
EG.1192	HG328391.1	10700070	10704512	-	2	EG.1192.1|EG.1192.2|	gene1151|gene1152	0	smm:Smp_014650	66	174	7e-55	40S ribosomal protein S30 ; K02983 small subunit ribosomal protein S30e	|Genetic Information Processing; Folding, Sorting and Degradation; Ubiquitin system [BR:ko04121];|Genetic Information Processing; Translation; Ribosome [BR:ko03011];|Genetic Information Processing; Translation; Ribosome [PATH:ko03010-Map:ko03010];|	cell|cell part|macromolecular complex|organelle	binding|structural molecule activity	cellular process|metabolic process
EG.1193	HG328391.1	10707210	10719575	+	3	EG.1193.1|EG.1193.2|EG.1193.3|	gene1153	24.8963	lma:LmjF35.0520	19	152	3e-34	proteophosphoglycan ppg4					EG.1193|m.1292	2247	nuclear	0.84	len=2246	ExpAA=0.00	First60=0.00	PredHel=0	Topology=o	_	_	_
EG.1194	HG328391.1	10720145	10722038	+	2	EG.1194.1|EG.1194.2|	gene1154	86.1043	smm:Smp_158920	57	310	1e-95	uracil-DNA glycosylase			catalytic activity	cellular process|metabolic process|response to stimulus	EG.1194|m.1297	255	mitochondrial	0.64	len=254	ExpAA=0.01	First60=0.00	PredHel=0	Topology=o	_	_	_
EG.1195	HG328391.1	10723963	10725549	+	2	EG.1195.1|EG.1195.2|	gene1155	12.6631	isc:IscW_ISCW022185	29	84.3	2e-15	hypothetical protein					EG.1195|m.1298	354	cytoplasmic	0.83	len=353	ExpAA=0.01	First60=0.00	PredHel=0	Topology=o	_	_	_
EG.1196	HG328391.1	10725365	10726494	-	2	EG.1196.1|EG.1196.2|	gene1156	109.033	smm:Smp_128840	78	258	1e-86	DNA-directed rna polymerase II 19 kD polypeptide rpb7 ; K03015 DNA-directed RNA polymerase II subunit RPB7	|Genetic Information Processing; Replication and Repair; DNA repair and recombination proteins [BR:ko03400];|Genetic Information Processing; Transcription; RNA polymerase [PATH:ko03020-Map:ko03020];|Human Diseases; Neurodegenerative Diseases; Huntington's disease [PATH:ko05016-Map:ko05016];|Metabolism; Nucleotide Metabolism; Purine metabolism [PATH:ko00230-Map:ko00230];|Metabolism; Nucleotide Met…		binding|catalytic activity	cellular process|metabolic process	EG.1196|m.1300	110	cytoplasmic	0.93	len=109	ExpAA=1.03	First60=0.68	PredHel=0	Topology=o	_	_	_
EG.1197	HG328391.1	10738454	10742700	-	3	EG.1197.1|EG.1197.2|EG.1197.3|	_	7.11544	smm:Smp_001560	38	78.2	8e-13	hypothetical protein			binding		EG.1197|m.1302	203	mitochondrial	0.9	len=202	ExpAA=0.08	First60=0.00	PredHel=0	Topology=o	_	_	_
EG.1198	HG328391.1	10727064	10738773	+	3	EG.1198.1|EG.1198.2|EG.1198.3|	gene1157	48.6366	tca:661293	54	479	1e-163	krz; kurtz; K04439 beta-arrestin	|Cellular Processes; Transport and Catabolism; Endocytosis [PATH:ko04144-Map:ko04144];|Environmental Information Processing; Signal Transduction; MAPK signaling pathway [PATH:ko04010-Map:ko04010];|Organismal Systems; Immune System; Chemokine signaling pathway [PATH:ko04062-Map:ko04062];|Organismal Systems; Sensory System; Phototransduction [PATH:ko04744-Map:ko04744];|			biological regulation|cellular process|pigmentation	EG.1198|m.1303	598	cytoplasmic	0.77	len=597	ExpAA=0.07	First60=0.00	PredHel=0	Topology=o	_	_	_
EG.1199	HG328391.1	10742940	10743454	-	1	EG.1199.1|	_	2.86159	bfo:BRAFLDRAFT_129526	58	63.5	1e-16	hypothetical protein			binding
EG.12	HG328391.1	233449	252357	-	3	EG.12.1|EG.12.2|EG.12.3|	gene14	92.2943	smm:Smp_153970	37	189	1e-52	dynactin 1					EG.12|m.1305	449	extracellular	0.33	len=448	ExpAA=0.01	First60=0.01	PredHel=0	Topology=o	_	_	_
EG.120	HG328391.1	1301418	1305475	-	5	EG.120.1|EG.120.2|EG.120.3|EG.120.4|EG.120.5|	gene111	23.0209	spu:588946	29	167	5e-42	similar to EF-hand calcium binding domain 5					EG.120|m.1307	437	nuclear	0.55	len=436	ExpAA=0.04	First60=0.00	PredHel=0	Topology=o	_	_	_
EG.1200	HG328391.1	10744125	10750937	+	2	EG.1200.1|EG.1200.2|	gene1159	193.897	aag:AaeL_AAEL007306	47	822	0	alpha-actinin ; K05699 actinin alpha	|Cellular Processes; Cell Communication; Adherens junction [PATH:ko04520-Map:ko04520];|Cellular Processes; Cell Communication; Focal adhesion [PATH:ko04510-Map:ko04510];|Cellular Processes; Cell Communication; Tight junction [PATH:ko04530-Map:ko04530];|Cellular Processes; Cell Motility; Cytoskeleton proteins [BR:ko04812];|Cellular Processes; Cell Motility; Regulation of actin cytoskeleton [PATH:k…		binding	anatomical structure formation|cellular component biogenesis|cellular component organization|cellular process	EG.1200|m.1308	938	cytoplasmic	0.76	len=937	ExpAA=0.01	First60=0.00	PredHel=0	Topology=o	_	_	_
EG.1201	HG328391.1	10752163	10760063	+	2	EG.1201.1|EG.1201.2|	gene1160	3.14214	dre:492353	30	419	1e-128	zgc:92172 (EC:3.6.4.13); K11273 chromosome transmission fidelity protein 1 [EC:3.6.4.13]	|Genetic Information Processing; Replication and Repair; Chromosome [BR:ko03036];|		binding|catalytic activity	cellular process|metabolic process	EG.1201|m.1309	973	nuclear	0.78	len=972	ExpAA=0.04	First60=0.00	PredHel=0	Topology=o	_	_	_
EG.1202	HG328391.1	10760104	10760577	-	1	EG.1202.1|	gene1161	0.200212										EG.1202|m.1311	158	cytoplasmic	0.82	len=157	ExpAA=0.00	First60=0.00	PredHel=0	Topology=o	_	_	_
EG.1203	HG328391.1	10761533	10762918	.	1	EG.1203.1|	_	1.1972										EG.1203|m.1312	100	cytoplasmic	0.7	len=99	ExpAA=0.01	First60=0.00	PredHel=0	Topology=o	_	_	_
EG.1204	HG328391.1	10762986	10763526	.	1	EG.1204.1|	_	1.79357
EG.1205	HG328391.1	10772695	10774116	-	1	EG.1205.1|	gene1162	16.6143	smm:Smp_145470	58	175	3e-47	zinc finger protein			binding		EG.1205|m.1313	474	nuclear	0.89	len=473	ExpAA=0.00	First60=0.00	PredHel=0	Topology=o	_	_	_
EG.1206	HG328391.1	10775088	10775330	+	1	EG.1206.1|	gene1163	0
EG.1207	HG328391.1	10788756	10803226	-	1	EG.1207.1|	gene1164	41.4336	smm:Smp_145130	36	209	4e-53	rassf				biological regulation|cellular process|pigmentation	EG.1207|m.1314	996	cytoplasmic	0.91	len=995	ExpAA=0.00	First60=0.00	PredHel=0	Topology=o	_	_	_
EG.1208	HG328391.1	10807387	10808217	+	2	EG.1208.1|EG.1208.2|	gene1165	11.7884
EG.1209	HG328391.1	10808084	10808742	-	2	EG.1209.1|EG.1209.2|	gene1166	55.9727	smm:Smp_014800.2	31	63.2	4e-11	pra1 protein					EG.1209|m.1317	146	cytoplasmic	0.43	len=145	ExpAA=62.90	First60=6.20	PredHel=3	Topology=i55-77o97-119i126-144o	_	_	_
EG.121	HG328391.1	1307836	1311501	-	1	EG.121.1|	_	604.83	tpv:TP01_0884	48	149	5e-42	eukaryotic translation initiation factor 5A; K03263 translation initiation factor eIF-5A	|Genetic Information Processing; Translation; Translation factors [BR:ko03012];|		binding|translation regulator activity	biological regulation|cellular component organization|cellular process|metabolic process|pigmentation	EG.121|m.1318	162	cytoplasmic	0.73	len=161	ExpAA=0.01	First60=0.01	PredHel=0	Topology=o	_	_	_
EG.1210	HG328391.1	10809196	10809918	-	2	EG.1210.1|EG.1210.2|	_	11.5665
EG.1211	HG328391.1	10811020	10811511	-	1	EG.1211.1|	gene1167	1120.9	oaa:100078678	78	251	8e-85	hypothetical protein LOC100078678; K02953 small subunit ribosomal protein S13e	|Genetic Information Processing; Translation; Ribosome [BR:ko03011];|Genetic Information Processing; Translation; Ribosome [PATH:ko03010-Map:ko03010];|	cell|cell part|macromolecular complex|organelle	structural molecule activity	cellular process|metabolic process	EG.1211|m.1319	152	nuclear	0.44	len=151	ExpAA=0.00	First60=0.00	PredHel=0	Topology=o	_	_	_
EG.1212	HG328391.1	10813895	10842693	+	4	EG.1212.1|EG.1212.2|EG.1212.3|EG.1212.4|	gene1168	28.4201	smm:Smp_158820	35	1118	0	myotubularin-related protein					EG.1212|m.1320	1027	nuclear	0.96	len=1026	ExpAA=0.10	First60=0.01	PredHel=0	Topology=o	_	_	_
EG.1213	HG328391.1	10842702	10843466	-	1	EG.1213.1|	gene1169	45.9434										EG.1213|m.1328	255	cytoplasmic	0.76	len=254	ExpAA=26.49	First60=0.04	PredHel=1	Topology=o183-205i	_	_	_
EG.1214	HG328391.1	10845633	10846283	.	1	EG.1214.1|	_	21.8675
EG.1215	HG328391.1	10852164	10865954	+	6	EG.1215.1|EG.1215.2|EG.1215.3|EG.1215.4|EG.1215.5|EG.1215.6|	gene1170	22.2943	smm:Smp_145120	40	506	1e-150	rabphilin-3a		cell|cell part	binding|enzyme regulator activity	biological regulation|cellular process|establishment of localization|localization|pigmentation	EG.1215|m.1329	842	nuclear	0.87	len=841	ExpAA=0.45	First60=0.00	PredHel=0	Topology=o	_	_	_
EG.1216	HG328391.1	10867769	10879194	-	1	EG.1216.1|	_	2.59455	nvi:100119702	28	94	5e-45	p120ctn, NV10667; adherens junction protein p120		cell|cell part	binding	biological adhesion|biological regulation|cellular component organization|cellular process|developmental process|multicellular organismal process|pigmentation	EG.1216|m.1332	117	cytoplasmic	0.74	len=116	ExpAA=0.04	First60=0.02	PredHel=0	Topology=o	_	_	_
EG.1217	HG328391.1	10880599	10881682	-	1	EG.1217.1|	gene1172	201.156	smm:Smp_041730.2	48	231	3e-73	Pre-mRNA-splicing factor cwc-21					EG.1217|m.1334	254	nuclear	0.96	len=253	ExpAA=0.00	First60=0.00	PredHel=0	Topology=o	_	_	_
EG.1218	HG328391.1	10882308	10885494	+	4	EG.1218.1|EG.1218.2|EG.1218.3|EG.1218.4|	gene1173	107.964										EG.1218|m.1335	385	nuclear	0.49	len=384	ExpAA=0.02	First60=0.01	PredHel=0	Topology=o	_	_	_
EG.1219	HG328391.1	10886979	10904738	-	9	EG.1219.1|EG.1219.2|EG.1219.3|EG.1219.4|EG.1219.5|EG.1219.6|EG.1219.7|EG.1219.8|EG.1219.9|	gene1174	41.1456	smm:Smp_153900	40	137	2e-34	hypothetical protein		cell|cell part	binding|transporter activity	establishment of localization|localization	EG.1219|m.1336	417	extracellular	0.64	len=416	ExpAA=9.88	First60=0.03	PredHel=0	Topology=o	_	_	_
EG.122	HG328391.1	1312573	1314214	+	6	EG.122.1|EG.122.2|EG.122.3|EG.122.4|EG.122.5|EG.122.6|	gene113|gene114|gene115	134.557	ncr:NCU04047	44	75.1	2e-14	hypothetical protein					EG.122|m.1339	113	cytoplasmic	0.51	len=112	ExpAA=0.00	First60=0.00	PredHel=0	Topology=i	_	_	_
EG.1220	HG328391.1	10905722	10921715	+	4	EG.1220.1|EG.1220.2|EG.1220.3|EG.1220.4|	gene1176	28.9721	aml:100470043	39	330	1e-100	serine/threonine-protein kinase PAK 4-like; K05734 p21-activated kinase 4 [EC:2.7.11.1]	|Cellular Processes; Cell Communication; Focal adhesion [PATH:ko04510-Map:ko04510];|Cellular Processes; Cell Motility; Regulation of actin cytoskeleton [PATH:ko04810-Map:ko04810];|Environmental Information Processing; Signal Transduction; ErbB signaling pathway [PATH:ko04012-Map:ko04012];|Human Diseases; Cancers; Renal cell carcinoma [PATH:ko05211-Map:ko05211];|Metabolism; Enzyme Families; Protei…		binding|catalytic activity	cellular process|metabolic process	EG.1220|m.1340	112	cytoplasmic	0.8	len=111	ExpAA=0.37	First60=0.36	PredHel=0	Topology=o	_	_	_
EG.1221	HG328391.1	10921985	10943089	-	8	EG.1221.1|EG.1221.2|EG.1221.3|EG.1221.4|EG.1221.5|EG.1221.6|EG.1221.7|EG.1221.8|	gene1177|gene1178	35.7131	cel:R10E9.1	46	211	2e-59	msi-1; MuSashI (fly neural) family member (msi-1); K14411 RNA-binding protein Musashi	|Genetic Information Processing; Translation; mRNA surveillance pathway [PATH:ko03015-Map:ko03015];|		binding		EG.1221|m.1341	415	cytoplasmic	0.54	len=414	ExpAA=0.56	First60=0.01	PredHel=0	Topology=o	_	_	_
EG.1222	HG328391.1	10946924	10968350	-	2	EG.1222.1|EG.1222.2|	gene1180	12.4855	smm:Smp_170930	35	398	1e-127	intermediate filament proteins		cell|cell part|organelle|organelle part	structural molecule activity		EG.1222|m.1342	688	mitochondrial	0.77	len=687	ExpAA=0.02	First60=0.00	PredHel=0	Topology=o	_	_	_
EG.1223	HG328391.1	10977600	10979234	+	1	EG.1223.1|	gene1182	59.6387	mdo:100021983	25	92.8	3e-17	hypothetical protein LOC100021983					EG.1223|m.1343	545	cytoplasmic	0.64	len=544	ExpAA=0.03	First60=0.00	PredHel=0	Topology=o	_	_	_
EG.1224	HG328391.1	10983424	10988854	+	1	EG.1224.1|	_	2.84681								binding
EG.1225	HG328391.1	10985887	10989124	-	4	EG.1225.1|EG.1225.2|EG.1225.3|EG.1225.4|	gene1184	13.584							cell|cell part			EG.1225|m.1344	219	cytoplasmic	0.29	len=218	ExpAA=81.18	First60=26.78	PredHel=4	Topology=i21-43o58-77i82-104o192-214i	_	_	_
EG.1226	HG328391.1	10991630	10993027	+	1	EG.1226.1|	gene1185	339.375										EG.1226|m.1345	466	nuclear	0.81	len=465	ExpAA=0.05	First60=0.00	PredHel=0	Topology=o	_	_	_
EG.1227	HG328391.1	10994935	10997767	-	2	EG.1227.1|EG.1227.2|	gene1186	6.64619
EG.1228	HG328391.1	10997842	10998326	.	1	EG.1228.1|	_	1.17831
EG.1229	HG328391.1	11000200	11010565	-	4	EG.1229.1|EG.1229.2|EG.1229.3|EG.1229.4|	gene1187|gene1188	2.0034	smm:Smp_068720	47	943	0	diaphanous			binding	cellular component organization|cellular process	EG.1229|m.1346	175	extracellular	0.9	len=174	ExpAA=0.07	First60=0.06	PredHel=0	Topology=o	_	_	_
EG.123	HG328391.1	1318636	1321647	-	1	EG.123.1|	_	6.63671
EG.1230	HG328391.1	11011221	11016431	-	3	EG.1230.1|EG.1230.2|EG.1230.3|	gene1189	66.3867	smm:Smp_004040	33	92	4e-20	transcriptional adaptor 2 (ada2)-related			binding	biological regulation|cellular component organization|cellular process|metabolic process|pigmentation	EG.1230|m.1348	550	cytoplasmic	0.49	len=549	ExpAA=0.00	First60=0.00	PredHel=0	Topology=o	_	_	_
EG.1231	HG328391.1	11015873	11016341	.	1	EG.1231.1|	_	12.6801
EG.1232	HG328391.1	11018024	11018767	+	1	EG.1232.1|	gene1190	56.7522										EG.1232|m.1349	248	mitochondrial	0.6	len=247	ExpAA=0.00	First60=0.00	PredHel=0	Topology=i	_	_	_
EG.1233	HG328391.1	11020894	11021539	+	1	EG.1233.1|	_	1.66931
EG.1234	HG328391.1	11026968	11029502	+	1	EG.1234.1|	_	5.14865
EG.1235	HG328391.1	11022780	11029352	-	2	EG.1235.1|EG.1235.2|	gene1191	3.3953	ptr:455787	38	85.1	2e-15	ZNF333; zinc finger protein 333; K09228 KRAB domain-containing zinc finger protein	|Genetic Information Processing; Transcription; Transcription factors [BR:ko03000];|		binding		EG.1235|m.1350	308	cytoplasmic	0.48	len=307	ExpAA=0.00	First60=0.00	PredHel=0	Topology=o	_	_	_
EG.1236	HG328391.1	11029514	11039883	+	1	EG.1236.1|	_	4.61766
EG.1237	HG328391.1	11034802	11035116	-	1	EG.1237.1|	gene1192	2.1773										EG.1237|m.1351	105	extracellular	0.64	len=104	ExpAA=21.93	First60=21.84	PredHel=1	Topology=i13-35o	_	_	_
EG.1238	HG328391.1	11040134	11044989	-	2	EG.1238.1|EG.1238.2|	gene1193	83.559	xtr:493557	81	308	1e-101	rap1b, MGC53007, MGC89515, k-rev, ral1b, rap1a; RAP1B, member of RAS oncogene family; K07836 Ras-related protein Rap-1B	|Cellular Processes; Cell Communication; Focal adhesion [PATH:ko04510-Map:ko04510];|Environmental Information Processing; Signal Transduction; MAPK signaling pathway [PATH:ko04010-Map:ko04010];|Environmental Information Processing; Signaling Molecules and Interaction; GTP-binding proteins [BR:ko04031];|Human Diseases; Cancers; Renal cell carcinoma [PATH:ko05211-Map:ko05211];|Organismal Systems; D…	cell|cell part	binding|catalytic activity	biological regulation|cellular process|establishment of localization|localization|pigmentation	EG.1238|m.1352	184	cytoplasmic	0.88	len=183	ExpAA=1.28	First60=1.27	PredHel=0	Topology=o	_	_	_
EG.1239	HG328391.1	11045388	11056679	+	10	EG.1239.1|EG.1239.2|EG.1239.3|EG.1239.4|EG.1239.5|EG.1239.6|EG.1239.7|EG.1239.8|EG.1239.9|EG.1239.10|	gene1195	177.337	smm:Smp_056620	50	481	1e-162	DNA helicase recq1 ; K10899 ATP-dependent DNA helicase Q1 [EC:3.6.4.12]	|Genetic Information Processing; Replication and Repair; DNA repair and recombination proteins [BR:ko03400];|		binding|catalytic activity	cellular process|metabolic process	EG.1239|m.1353	143	cytoplasmic	0.81	len=142	ExpAA=0.00	First60=0.00	PredHel=0	Topology=o	_	_	_
EG.124	HG328391.1	1321759	1326147	-	7	EG.124.1|EG.124.2|EG.124.3|EG.124.4|EG.124.5|EG.124.6|EG.124.7|	gene116	58.515	smm:Smp_105180	34	151	6e-39	Pre-mRNA-splicing factor CWC25					EG.124|m.1356	496	nuclear	0.74	len=495	ExpAA=0.04	First60=0.04	PredHel=0	Topology=o	_	_	_
EG.1240	HG328391.1	11047240	11047509	.	1	EG.1240.1|	_	11.6358
EG.1241	HG328391.1	11059451	11082702	+	5	EG.1241.1|EG.1241.2|EG.1241.3|EG.1241.4|EG.1241.5|	gene1196	145.888	hsa:2316	38	1723	0	FLNA, ABP-280, ABPX, CVD1, DKFZp434P031, FLN, FLN-A, FLN1, FMD, MNS, NHBP, OPD, OPD1, OPD2, XLVD, XMVD; filamin A, alpha; K04437 filamin	|Cellular Processes; Cell Communication; Focal adhesion [PATH:ko04510-Map:ko04510];|Cellular Processes; Cell Motility; Cytoskeleton proteins [BR:ko04812];|Environmental Information Processing; Signal Transduction; MAPK signaling pathway [PATH:ko04010-Map:ko04010];|		binding		EG.1241|m.1357	2313	cytoplasmic	0.81	len=2312	ExpAA=1.10	First60=0.00	PredHel=0	Topology=o	_	_	_
EG.1242	HG328391.1	11058128	11059392	-	1	EG.1242.1|	_	2.77972
EG.1243	HG328391.1	11084927	11096047	+	5	EG.1243.1|EG.1243.2|EG.1243.3|EG.1243.4|EG.1243.5|	gene1197|gene1199	55.2216	smm:Smp_150280	58	416	1e-129	f-box/leucine rich repeat protein		cell|cell part|organelle	binding	biological regulation|cellular process|metabolic process|pigmentation	EG.1243|m.1366	670	nuclear	0.96	len=669	ExpAA=0.32	First60=0.00	PredHel=0	Topology=o	_	_	_
EG.1244	HG328391.1	11091725	11092123	-	1	EG.1244.1|	gene1198	337.344	smm:Smp_062830.1	40	120	5e-34	mitochondrial import inner membrane translocase					EG.1244|m.1368	133	cytoplasmic	0.81	len=132	ExpAA=7.75	First60=5.40	PredHel=0	Topology=o	_	_	_
EG.1245	HG328391.1	11096395	11099760	+	1	EG.1245.1|	gene1200	123.854	mmu:100039133	77	305	1e-104	Gm2058; predicted gene 2058; K10576 ubiquitin-conjugating enzyme E2 H [EC:6.3.2.19]	|Genetic Information Processing; Folding, Sorting and Degradation; Ubiquitin mediated proteolysis [PATH:ko04120-Map:ko04120];|Genetic Information Processing; Folding, Sorting and Degradation; Ubiquitin system [BR:ko04121];|				EG.1245|m.1370	233	cytoplasmic	0.52	len=232	ExpAA=0.07	First60=0.07	PredHel=0	Topology=o	_	_	_
EG.1246	HG328391.1	11105820	11107076	-	1	EG.1246.1|	_	1072.39	smm:Smp_153790	71	547	0	60S ribosomal protein L4 ; K02930 large subunit ribosomal protein L4e	|Genetic Information Processing; Translation; Ribosome [BR:ko03011];|Genetic Information Processing; Translation; Ribosome [PATH:ko03010-Map:ko03010];|	cell|cell part|macromolecular complex|organelle	structural molecule activity	cellular process|metabolic process	EG.1246|m.1371	386	nuclear	0.64	len=385	ExpAA=2.71	First60=0.01	PredHel=0	Topology=o	_	_	_
EG.1247	HG328391.1	11115928	11128015	+	3	EG.1247.1|EG.1247.2|EG.1247.3|	gene1202	42.5654	smm:Smp_146050	39	119	3e-29	hypothetical protein					EG.1247|m.1373	186	extracellular	0.74	len=185	ExpAA=0.41	First60=0.41	PredHel=0	Topology=o	1	20	0.821
EG.1248	HG328391.1	11133797	11147014	-	26	EG.1248.1|EG.1248.2|EG.1248.3|EG.1248.4|EG.1248.5|EG.1248.6|EG.1248.7|EG.1248.8|EG.1248.9|EG.1248.10|EG.1248.11|EG.1248.12|EG.1248.13|EG.1248.14|EG.1248.15|EG.1248.16|EG.1248.17|EG.1248.18|EG.1248.19|EG.1248.20|EG.1248.21|EG.1248.22|EG.1248.23|EG.1248.24|EG.1248.25|EG.1248.26|	gene1203|gene1204	49.9923	bfo:BRAFLDRAFT_63633	35	87	1e-15	hypothetical protein			catalytic activity	metabolic process
EG.1249	HG328391.1	11147990	11148709	+	1	EG.1249.1|	gene1205	3.20325										EG.1249|m.1374	135	cytoplasmic	0.9	len=134	ExpAA=0.24	First60=0.21	PredHel=0	Topology=o	_	_	_
EG.125	HG328391.1	1326610	1353733	+	2	EG.125.1|EG.125.2|	gene117	31.7361	smm:Smp_148330	26	142	2e-32	hypothetical protein					EG.125|m.1375	780	nuclear	0.56	len=779	ExpAA=20.83	First60=0.12	PredHel=1	Topology=i210-232o	_	_	_
EG.1250	HG328391.1	11157900	11201769	-	4	EG.1250.1|EG.1250.2|EG.1250.3|EG.1250.4|	gene1210|gene1211|gene1212	1.07356	smm:Smp_122780	42	605	0	leucyl-tRNA synthetase ; K01869 leucyl-tRNA synthetase [EC:6.1.1.4]	|Genetic Information Processing; Translation; Aminoacyl-tRNA biosynthesis [PATH:ko00970-Map:ko00970];|Metabolism; Amino Acid Metabolism; Amino acid related enzymes [BR:ko01007];|Metabolism; Amino Acid Metabolism; Valine, leucine and isoleucine biosynthesis [PATH:ko00290-Map:ko00290];|		binding|catalytic activity	cellular process|metabolic process	EG.1250|m.1378	749	cytoplasmic	0.8	len=748	ExpAA=0.16	First60=0.00	PredHel=0	Topology=o	_	_	_
EG.1251	HG328391.1	11151457	11164578	+	4	EG.1251.1|EG.1251.2|EG.1251.3|EG.1251.4|	gene1206	71.7196	smm:Smp_069170	54	454	1e-152	cation efflux protein/ zinc transporter ; K14688 solute carrier family 30 (zinc transporter), member 1	|Organismal Systems; Digestive System; Mineral absorption [PATH:ko04978-Map:ko04978];|	cell|cell part	transporter activity	cellular process|establishment of localization|localization	EG.1251|m.1379	275	peroxisomal	0.51	len=274	ExpAA=45.79	First60=0.00	PredHel=2	Topology=i62-84o108-130i	_	_	_
EG.1252	HG328391.1	11170596	11173505	+	4	EG.1252.1|EG.1252.2|EG.1252.3|EG.1252.4|	gene1208	81.9964	smm:Smp_159690	30	260	1e-74	hypothetical protein ; K14304 nuclear pore complex protein Nup85	|Genetic Information Processing; Translation; RNA transport [PATH:ko03013-Map:ko03013];|				EG.1252|m.1381	367	extracellular	0.88	len=366	ExpAA=19.34	First60=16.15	PredHel=0	Topology=o	1	19	0.731
EG.1253	HG328391.1	11167264	11170133	-	3	EG.1253.1|EG.1253.2|EG.1253.3|	gene1207	107.673	smm:Smp_004640	50	462	1e-157	DNA-directed RNA polymerase I			binding|catalytic activity	cellular process|metabolic process	EG.1253|m.1383	274	mitochondrial	0.77	len=273	ExpAA=0.06	First60=0.05	PredHel=0	Topology=o	_	_	_
EG.1254	HG328391.1	11174263	11176566	+	2	EG.1254.1|EG.1254.2|	gene1209	108.459	smm:Smp_021080.1	63	374	1e-129	60S ribosomal protein L10		cell|cell part|macromolecular complex|organelle|organelle part	structural molecule activity	cellular process|metabolic process	EG.1254|m.1386	101	peroxisomal	0.4	len=100	ExpAA=0.00	First60=0.00	PredHel=0	Topology=o	_	_	_
EG.1255	HG328391.1	11204378	11208211	+	1	EG.1255.1|	gene1213	7.42179	smm:Smp_055740	43	126	3e-34	Nanos RNA binding domain			binding		EG.1255|m.1387	228	mitochondrial	0.85	len=227	ExpAA=0.01	First60=0.00	PredHel=0	Topology=o	_	_	_
EG.1256	HG328391.1	11209638	11210111	-	1	EG.1256.1|	gene1214	1465.72	smm:Smp_032760	81	247	1e-83	ribosomal protein S11 ; K02949 small subunit ribosomal protein S11e	|Genetic Information Processing; Translation; Ribosome [BR:ko03011];|Genetic Information Processing; Translation; Ribosome [PATH:ko03010-Map:ko03010];|	cell|cell part|macromolecular complex|organelle	structural molecule activity	cellular process|metabolic process	EG.1256|m.1388	147	nuclear	0.58	len=146	ExpAA=0.00	First60=0.00	PredHel=0	Topology=o	_	_	_
EG.1257	HG328391.1	11215818	11221573	-	1	EG.1257.1|	_	2.41923
EG.1258	HG328391.1	11224113	11246444	+	3	EG.1258.1|EG.1258.2|EG.1258.3|	gene1215|gene1216	25.8396	mdo:100022865	25	262	8e-69	PCDH11X; protocadherin 11 X-linked		cell|cell part	binding	biological adhesion|cellular process
EG.1259	HG328391.1	11250483	11251030	-	1	EG.1259.1|	_	1.96534
EG.126	HG328391.1	1353758	1354696	-	1	EG.126.1|	_	5.94737
EG.1260	HG328391.1	11259540	11259984	.	1	EG.1260.1|	_	1.62598
EG.1261	HG328391.1	11262991	11265871	-	5	EG.1261.1|EG.1261.2|EG.1261.3|EG.1261.4|EG.1261.5|	gene1217	78.1339	smm:Smp_146320.2	36	269	1e-78	exostosin-2			binding		EG.1261|m.1391	213	peroxisomal	0.43	len=212	ExpAA=0.07	First60=0.07	PredHel=0	Topology=o	_	_	_
EG.1262	HG328391.1	11266945	11281085	-	1	EG.1262.1|	gene1218	23.2779	smm:Smp_161230	40	346	1e-94	ras GTP exchange factor son of sevenless			binding|enzyme regulator activity	biological regulation|cellular process|pigmentation	EG.1262|m.1394	1799	mitochondrial	0.8	len=1798	ExpAA=0.08	First60=0.00	PredHel=0	Topology=o	_	_	_
EG.1263	HG328391.1	11283183	11296512	-	3	EG.1263.1|EG.1263.2|EG.1263.3|	gene1219	61.5019								enzyme regulator activity	biological regulation|cellular process|pigmentation	EG.1263|m.1397	824	plasma membrane	0.33	len=823	ExpAA=1.20	First60=1.17	PredHel=0	Topology=o	_	_	_
EG.1264	HG328391.1	11296701	11308843	+	2	EG.1264.1|EG.1264.2|	gene1220	23.2366	smm:Smp_141120	31	280	3e-74	hypothetical protein			binding		EG.1264|m.1400	1474	nuclear	0.49	len=1473	ExpAA=0.01	First60=0.00	PredHel=0	Topology=o	_	_	_
EG.1265	HG328391.1	11324717	11325902	+	2	EG.1265.1|EG.1265.2|	gene1221	448.7
EG.1266	HG328391.1	11325941	11326579	.	1	EG.1266.1|	_	10.6693
EG.1267	HG328391.1	11330206	11337088	+	4	EG.1267.1|EG.1267.2|EG.1267.3|EG.1267.4|	gene1222	148.329	smm:Smp_142100	41	841	0	hypothetical protein			binding		EG.1267|m.1402	1179	nuclear	0.98	len=1178	ExpAA=12.19	First60=0.00	PredHel=0	Topology=o	_	_	_
EG.1268	HG328391.1	11337742	11343904	+	3	EG.1268.1|EG.1268.2|EG.1268.3|	gene1223	31.3922	smm:Smp_043170	25	73.6	3e-11	transforming acidic coiled-coil containing protein 1/2					EG.1268|m.1408	575	mitochondrial	0.42	len=574	ExpAA=0.01	First60=0.01	PredHel=0	Topology=o	_	_	_
EG.1269	HG328391.1	11344478	11347559	-	3	EG.1269.1|EG.1269.2|EG.1269.3|	gene1224	43.6537	smm:Smp_027450	25	119	3e-26	hypothetical protein			catalytic activity		EG.1269|m.1410	539	cytoplasmic	0.7	len=538	ExpAA=0.04	First60=0.04	PredHel=0	Topology=o	_	_	_
EG.127	HG328391.1	1357033	1358695	-	2	EG.127.1|EG.127.2|	gene118	164.059	smm:Smp_048880	35	71.2	2e-13	hypothetical protein					EG.127|m.1412	180	cytoplasmic	0.86	len=179	ExpAA=0.00	First60=0.00	PredHel=0	Topology=o	_	_	_
EG.1270	HG328391.1	11348583	11348830	.	1	EG.1270.1|	_	14.9103
EG.1271	HG328391.1	11350056	11361687	+	2	EG.1271.1|EG.1271.2|	gene1225	61.3542	smm:Smp_175460	35	238	3e-65	hypothetical protein					EG.1271|m.1413	508	nuclear	0.91	len=507	ExpAA=0.01	First60=0.00	PredHel=0	Topology=o	_	_	_
EG.1272	HG328391.1	11362188	11362885	-	2	EG.1272.1|EG.1272.2|	gene1226	541.719	smm:Smp_015980	52	87.8	5e-21	hypothetical protein ; K02129 F-type H+-transporting ATPase subunit e [EC:3.6.3.14]	|Metabolism; Energy Metabolism; Oxidative phosphorylation [PATH:ko00190-Map:ko00190];|
EG.1273	HG328391.1	11364859	11370852	+	4	EG.1273.1|EG.1273.2|EG.1273.3|EG.1273.4|	gene1227	79.6591	smm:Smp_104960	42	191	2e-56	syntaxin ; K08498 syntaxin 6	|Genetic Information Processing; Folding, Sorting and Degradation; SNARE interactions in vesicular transport [PATH:ko04130-Map:ko04130];|Genetic Information Processing; Folding, Sorting and Degradation; SNAREs [BR:ko04131];|	cell|cell part	binding	cellular process|establishment of localization|localization	EG.1273|m.1414	261	cytoplasmic	0.64	len=260	ExpAA=21.07	First60=0.00	PredHel=1	Topology=o240-259i	_	_	_
EG.1274	HG328391.1	11389735	11389944	-	1	EG.1274.1|	gene1228	0
EG.1275	HG328391.1	11389855	11415507	+	5	EG.1275.1|EG.1275.2|EG.1275.3|EG.1275.4|EG.1275.5|	gene1230	101.094	smm:Smp_104970	29	226	2e-60	hypothetical protein			binding
EG.1276	HG328391.1	11408642	11408887	-	1	EG.1276.1|	gene1229	5.3712
EG.1277	HG328391.1	11421892	11422478	.	1	EG.1277.1|	_	1.41489
EG.1278	HG328391.1	11424504	11428941	+	1	EG.1278.1|	gene1231	21.0029	smm:Smp_149960	43	633	0	hypothetical protein					EG.1278|m.1416	912	peroxisomal	0.38	len=911	ExpAA=149.55	First60=3.52	PredHel=5	Topology=i53-75o111-133i279-301o362-384i391-413o	_	_	_
EG.1279	HG328391.1	11429533	11434613	-	2	EG.1279.1|EG.1279.2|	gene1233	37.678										EG.1279|m.1418	598	mitochondrial	0.49	len=597	ExpAA=0.00	First60=0.00	PredHel=0	Topology=o	_	_	_
EG.128	HG328391.1	1359227	1365618	+	3	EG.128.1|EG.128.2|EG.128.3|	gene119	25.6395	smm:Smp_062530	49	275	4e-94	suppressor of variegation 4-20-related ; K11429 histone-lysine N-methyltransferase SUV420H [EC:2.1.1.43]	|Genetic Information Processing; Replication and Repair; Chromosome [BR:ko03036];|Metabolism; Amino Acid Metabolism; Lysine degradation [PATH:ko00310-Map:ko00310];|		binding		EG.128|m.1423	626	mitochondrial	0.69	len=625	ExpAA=0.01	First60=0.00	PredHel=0	Topology=o	_	_	_
EG.1280	HG328391.1	11436974	11437600	+	1	EG.1280.1|	gene1234	5.43396										EG.1280|m.1424	209	cytoplasmic	0.61	len=208	ExpAA=0.21	First60=0.00	PredHel=0	Topology=o	_	_	_
EG.1281	HG328391.1	11437767	11445013	-	3	EG.1281.1|EG.1281.2|EG.1281.3|	gene1235|gene1236	68.1301	dmo:Dmoj_GI22786	43	157	7e-45	GI22786 gene product from transcript GI22786-RA					EG.1281|m.1425	329	cytoplasmic	0.6	len=328	ExpAA=13.10	First60=0.16	PredHel=0	Topology=o	_	_	_
EG.1282	HG328391.1	11446866	11451552	-	4	EG.1282.1|EG.1282.2|EG.1282.3|EG.1282.4|	gene1237	79.1277	aag:AaeL_AAEL009764	39	451	1e-149	xaa-pro aminopeptidase ; K01262 Xaa-Pro aminopeptidase [EC:3.4.11.9]	|Metabolism; Enzyme Families; Peptidases [BR:ko01002];|		catalytic activity		EG.1282|m.1427	234	cytoplasmic	0.48	len=233	ExpAA=3.14	First60=0.00	PredHel=0	Topology=o	_	_	_
EG.1283	HG328391.1	11451914	11456303	+	2	EG.1283.1|EG.1283.2|	gene1238	57.9508	smm:Smp_149070	37	387	1e-120	nucleolar rna-associated protein					EG.1283|m.1429	323	mitochondrial	0.61	len=322	ExpAA=0.05	First60=0.00	PredHel=0	Topology=o	_	_	_
EG.1284	HG328391.1	11460235	11464748	-	1	EG.1284.1|	gene1239	29.9008	smm:Smp_159380	38	174	1e-48	Nuclear receptor coactivator 2 (NCoA-2) (Transcriptional intermediary factor 2) (xTIF2)					EG.1284|m.1432	375	cytoplasmic	0.84	len=374	ExpAA=0.03	First60=0.00	PredHel=0	Topology=o	_	_	_
EG.1285	HG328391.1	11467159	11469440	-	1	EG.1285.1|	_	49.3602										EG.1285|m.1436	130	extracellular	0.98	len=129	ExpAA=32.69	First60=9.86	PredHel=1	Topology=i83-105o	1	24	0.734
EG.1286	HG328391.1	11470831	11477888	+	4	EG.1286.1|EG.1286.2|EG.1286.3|EG.1286.4|	gene1241|gene1242	182.415	smm:Smp_136930	29	147	5e-36	hypothetical protein					EG.1286|m.1437	153	mitochondrial	0.78	len=152	ExpAA=8.25	First60=0.13	PredHel=0	Topology=o	_	_	_
EG.1287	HG328391.1	11480895	11482591	-	3	EG.1287.1|EG.1287.2|EG.1287.3|	gene1243	244.717	smm:Smp_070930	80	404	1e-142	proteasome subunit alpha 4 (T01 family) ; K02728 20S proteasome subunit alpha 3 [EC:3.4.25.1]	|Genetic Information Processing; Folding, Sorting and Degradation; Proteasome [BR:ko03051];|Genetic Information Processing; Folding, Sorting and Degradation; Proteasome [PATH:ko03050-Map:ko03050];|Metabolism; Enzyme Families; Peptidases [BR:ko01002];|	cell|cell part|macromolecular complex	catalytic activity	cellular process|metabolic process	EG.1287|m.1438	176	cytoplasmic	0.85	len=175	ExpAA=0.01	First60=0.01	PredHel=0	Topology=o	_	_	_
EG.1288	HG328391.1	11484052	11490406	-	7	EG.1288.1|EG.1288.2|EG.1288.3|EG.1288.4|EG.1288.5|EG.1288.6|EG.1288.7|	gene1244	38.711	smm:Smp_070940	56	76.3	1e-11	hypothetical protein					EG.1288|m.1439	535	nuclear	0.46	len=534	ExpAA=3.70	First60=0.22	PredHel=0	Topology=o	_	_	_
EG.1289	HG328391.1	11490807	11500027	-	7	EG.1289.1|EG.1289.2|EG.1289.3|EG.1289.4|EG.1289.5|EG.1289.6|EG.1289.7|	gene1245	47.6606	smm:Smp_124640	48	785	0	dna2/nam7 helicase family member ; K12874 intron-binding protein aquarius	|Genetic Information Processing; Transcription; Spliceosome [BR:ko03041];|Genetic Information Processing; Transcription; Spliceosome [PATH:ko03040-Map:ko03040];|	cell|cell part|macromolecular complex|organelle|organelle part		cellular process|metabolic process	EG.1289|m.1440	789	cytoplasmic	0.46	len=788	ExpAA=0.06	First60=0.01	PredHel=0	Topology=o	_	_	_
EG.129	HG328391.1	1367311	1372248	+	3	EG.129.1|EG.129.2|EG.129.3|	gene120	193.615	smm:Smp_170730	71	382	1e-128	proteasome subunit alpha 1 (T01 family)		cell|cell part|macromolecular complex	binding|catalytic activity|enzyme regulator activity	biological regulation|cellular process|metabolic process|pigmentation	EG.129|m.1448	339	cytoplasmic	0.63	len=338	ExpAA=0.27	First60=0.00	PredHel=0	Topology=o	_	_	_
EG.1290	HG328391.1	11500511	11503213	+	8	EG.1290.1|EG.1290.2|EG.1290.3|EG.1290.4|EG.1290.5|EG.1290.6|EG.1290.7|EG.1290.8|	gene1246	64.218	smm:Smp_045430.3	47	191	1e-58	glycosyltransferase-related ; K07441 beta-1,4-N-acetylglucosaminyltransferase [EC:2.4.1.141]	|Metabolism; Glycan Biosynthesis and Metabolism; Glycosyltransferases [BR:ko01003];|Metabolism; Glycan Biosynthesis and Metabolism; N-Glycan biosynthesis [PATH:ko00510-Map:ko00510];|Metabolism; Glycan Biosynthesis and Metabolism; Various types of N-glycan biosynthesis [PATH:ko00513-Map:ko00513];|
EG.1291	HG328391.1	11504617	11507389	+	1	EG.1291.1|	gene1247	1408.99	xla:446712	72	1264	0	eef2.2, MGC84492, eef-2, ef2, eft-2; eukaryotic translation elongation factor 2, gene 2			binding|catalytic activity		EG.1291|m.1450	851	cytoplasmic	0.83	len=850	ExpAA=0.02	First60=0.00	PredHel=0	Topology=o	_	_	_
EG.1292	HG328391.1	11523175	11523716	.	1	EG.1292.1|	_	1.19243
EG.1293	HG328391.1	11524216	11525205	-	1	EG.1293.1|	gene1250	48.3828										EG.1293|m.1452	330	peroxisomal	0.36	len=329	ExpAA=0.01	First60=0.00	PredHel=0	Topology=o	_	_	_
EG.1294	HG328391.1	11529488	11530453	+	1	EG.1294.1|	gene1251	34.9714										EG.1294|m.1453	322	nuclear	0.91	len=321	ExpAA=0.00	First60=0.00	PredHel=0	Topology=o	_	_	_
EG.1295	HG328391.1	11535068	11541321	+	2	EG.1295.1|EG.1295.2|	gene1252	90.2356										EG.1295|m.1454	414	nuclear	0.83	len=413	ExpAA=0.02	First60=0.00	PredHel=0	Topology=o	_	_	_
EG.1296	HG328391.1	11546519	11548462	-	1	EG.1296.1|	gene1253	66.8727	mdo:100021983	22	89.7	4e-16	hypothetical protein LOC100021983					EG.1296|m.1455	648	nuclear	0.76	len=647	ExpAA=0.00	First60=0.00	PredHel=0	Topology=o	_	_	_
EG.1297	HG328391.1	11553692	11560195	-	2	EG.1297.1|EG.1297.2|	gene1254|gene1255	0.700196	smm:Smp_053230	48	301	1e-99	NADH-cytochrome B5 reductase ; K00326 cytochrome-b5 reductase [EC:1.6.2.2]	|Metabolism; Carbohydrate Metabolism; Amino sugar and nucleotide sugar metabolism [PATH:ko00520-Map:ko00520];|		catalytic activity	metabolic process	EG.1297|m.1456	330	lysosomal	0.44	len=329	ExpAA=44.49	First60=42.84	PredHel=2	Topology=i7-29o33-55i	_	_	_
EG.1298	HG328391.1	11560331	11560786	+	1	EG.1298.1|	gene1256	1.9528										EG.1298|m.1458	152	cytoplasmic	0.95	len=151	ExpAA=0.00	First60=0.00	PredHel=0	Topology=o	_	_	_
EG.1299	HG328391.1	11560849	11561412	-	1	EG.1299.1|	gene1257	877.958	smm:Smp_038680	72	113	1e-32	small nuclear ribonucleoprotein G (snrnp-G) ; K11099 small nuclear ribonucleoprotein G	|Genetic Information Processing; Replication and Repair; DNA replication proteins [BR:ko03032];|Genetic Information Processing; Transcription; Spliceosome [BR:ko03041];|Genetic Information Processing; Transcription; Spliceosome [PATH:ko03040-Map:ko03040];|	cell|cell part|macromolecular complex	binding	cellular process|metabolic process
EG.13	HG328391.1	253632	254906	+	1	EG.13.1|	gene15	129.016										EG.13|m.1459	279	nuclear	0.7	len=278	ExpAA=0.01	First60=0.00	PredHel=0	Topology=o	_	_	_
EG.130	HG328391.1	1373139	1373713	.	1	EG.130.1|	_	2.36872
EG.1300	HG328391.1	11562958	11563915	+	2	EG.1300.1|EG.1300.2|	gene1258	191.283	xtr:549848	46	176	1e-54	spcs3; signal peptidase complex subunit 3 homolog; K12948 signal peptidase complex subunit 3 [EC:3.4.-.-]	|Genetic Information Processing; Folding, Sorting and Degradation; Protein export [PATH:ko03060-Map:ko03060];|	cell|cell part|macromolecular complex|organelle|organelle part	catalytic activity	cellular process|metabolic process	EG.1300|m.1460	181	lysosomal	0.41	len=180	ExpAA=21.92	First60=21.81	PredHel=1	Topology=i5-27o	_	_	_
EG.1301	HG328391.1	11563764	11565522	-	6	EG.1301.1|EG.1301.2|EG.1301.3|EG.1301.4|EG.1301.5|EG.1301.6|	gene1259|gene1260	42.3917	smm:Smp_050820	74	265	1e-137	replication factor C / DNA polymerase III gamma-tau subunit ; K10756 replication factor C subunit 3/5	|Genetic Information Processing; Replication and Repair; Chromosome [BR:ko03036];|Genetic Information Processing; Replication and Repair; DNA repair and recombination proteins [BR:ko03400];|Genetic Information Processing; Replication and Repair; DNA replication [PATH:ko03030-Map:ko03030];|Genetic Information Processing; Replication and Repair; DNA replication proteins [BR:ko03032];|Genetic Inform…		binding	cellular process|metabolic process	EG.1301|m.1462	191	cytoplasmic	0.72	len=190	ExpAA=0.28	First60=0.00	PredHel=0	Topology=o	_	_	_
EG.1302	HG328391.1	11566368	11578805	+	3	EG.1302.1|EG.1302.2|EG.1302.3|	gene1261|gene1263	29.5412	xla:414708	29	121	7e-30	hypothetical protein MGC83173; K11460 polycomb group RING finger protein 2	|Genetic Information Processing; Replication and Repair; Chromosome [BR:ko03036];|		binding|catalytic activity	cellular process|metabolic process|response to stimulus	EG.1302|m.1463	699	mitochondrial	0.89	len=698	ExpAA=0.04	First60=0.00	PredHel=0	Topology=o	_	_	_
EG.1303	HG328391.1	11580068	11581235	-	1	EG.1303.1|	gene1264	40.2304										EG.1303|m.1464	374	nuclear	0.82	len=373	ExpAA=0.00	First60=0.00	PredHel=0	Topology=o	_	_	_
EG.1304	HG328391.1	11583755	11584283	+	1	EG.1304.1|	gene1265	314.695	nve:NEMVE_v1g162114	68	204	4e-66	hypothetical protein ; K02155 V-type H+-transporting ATPase 16kDa proteolipid subunit [EC:3.6.3.14]	|Cellular Processes; Transport and Catabolism; Lysosome [PATH:ko04142-Map:ko04142];|Cellular Processes; Transport and Catabolism; Phagosome [PATH:ko04145-Map:ko04145];|Human Diseases; Immune System Diseases; Rheumatoid arthritis [PATH:ko05323-Map:ko05323];|Human Diseases; Infectious Diseases; Epithelial cell signaling in Helicobacter pylori infection [PATH:ko05120-Map:ko05120];|Human Diseases; In…	cell|cell part|macromolecular complex	transporter activity	establishment of localization|localization	EG.1304|m.1466	154	ER	0.34	len=153	ExpAA=91.98	First60=30.86	PredHel=4	Topology=o10-32i53-75o90-112i125-147o	_	_	_
EG.1305	HG328391.1	11585613	11587391	+	1	EG.1305.1|	gene1266	0.906265										EG.1305|m.1467	593	nuclear	0.48	len=592	ExpAA=0.06	First60=0.00	PredHel=0	Topology=o	_	_	_
EG.1306	HG328391.1	11588914	11591990	+	2	EG.1306.1|EG.1306.2|	gene1267	81.2566	smm:Smp_096780.2	52	266	3e-87	transmembrane protein htp-1 related		cell|cell part			EG.1306|m.1469	281	plasma membrane	0.26	len=280	ExpAA=93.77	First60=21.14	PredHel=0	Topology=o	_	_	_
EG.1307	HG328391.1	11591989	11592144	-	1	EG.1307.1|	gene1268	0
EG.1308	HG328391.1	11600729	11602261	-	1	EG.1308.1|	gene1269	1.59696										EG.1308|m.1470	511	mitochondrial	0.49	len=510	ExpAA=142.02	First60=9.86	PredHel=6	Topology=i144-166o200-222i235-257o304-326i386-408o423-445i	1	22	0.467
EG.1309	HG328391.1	11603582	11603950	+	1	EG.1309.1|	_	2.49042
EG.131	HG328391.1	1377971	1381257	-	2	EG.131.1|EG.131.2|	gene122	160.924	smm:Smp_059210.5	34	215	4e-60	hypothetical protein			binding		EG.131|m.1471	618	nuclear	0.76	len=617	ExpAA=0.57	First60=0.00	PredHel=0	Topology=o	_	_	_
EG.1310	HG328391.1	11604858	11607698	-	4	EG.1310.1|EG.1310.2|EG.1310.3|EG.1310.4|	gene1270	62.5	smm:Smp_043130	28	100	3e-23	hypothetical protein ; K13130 survival of motor neuron protein-interacting protein 1	|Genetic Information Processing; Transcription; Spliceosome [BR:ko03041];|Genetic Information Processing; Translation; RNA transport [PATH:ko03013-Map:ko03013];|	cell|cell part|macromolecular complex|organelle|organelle part		anatomical structure formation|cellular component biogenesis|cellular component organization|cellular process|metabolic process	EG.1310|m.1473	113	cytoplasmic	0.91	len=112	ExpAA=0.00	First60=0.00	PredHel=0	Topology=o	_	_	_
EG.1311	HG328391.1	11608786	11614513	+	2	EG.1311.1|EG.1311.2|	gene1271	81.123	smm:Smp_180790	24	133	6e-30	hypothetical protein					EG.1311|m.1474	885	plasma membrane	0.66	len=884	ExpAA=157.63	First60=20.34	PredHel=7	Topology=o33-55i402-424o577-599i673-695o728-750i757-776o791-813i	_	_	_
EG.1312	HG328391.1	11615828	11622549	-	2	EG.1312.1|EG.1312.2|	gene1272	111.772	smm:Smp_097020.2	54	499	1e-169	fbxl20 ; K10268 F-box and leucine-rich repeat protein 2/20	|Genetic Information Processing; Folding, Sorting and Degradation; Ubiquitin system [BR:ko04121];|				EG.1312|m.1475	468	cytoplasmic	0.64	len=467	ExpAA=0.01	First60=0.00	PredHel=0	Topology=o	_	_	_
EG.1313	HG328391.1	11623950	11624294	.	1	EG.1313.1|	_	2.59974								binding		EG.1313|m.1478	115	cytoplasmic	0.83	len=115	ExpAA=0.09	First60=0.04	PredHel=0	Topology=o	_	_	_
EG.1314	HG328391.1	11624337	11627611	+	2	EG.1314.1|EG.1314.2|	gene1273	4.12665										EG.1314|m.1479	184	cytoplasmic	0.77	len=183	ExpAA=0.00	First60=0.00	PredHel=0	Topology=o	_	_	_
EG.1315	HG328391.1	11644239	11648720	+	2	EG.1315.1|EG.1315.2|	gene1274	18.3047	aag:AaeL_AAEL013405	56	144	3e-38	nk homeobox protein ; K09309 homeobox protein Nkx-1	|Genetic Information Processing; Transcription; Transcription factors [BR:ko03000];|		binding	biological regulation|cellular process|metabolic process|pigmentation	EG.1315|m.1480	492	nuclear	0.88	len=491	ExpAA=0.02	First60=0.00	PredHel=0	Topology=o	_	_	_
EG.1316	HG328391.1	11654900	11656446	-	4	EG.1316.1|EG.1316.2|EG.1316.3|EG.1316.4|	gene1275	78.4253										EG.1316|m.1481	116	cytoplasmic	0.9	len=115	ExpAA=0.00	First60=0.00	PredHel=0	Topology=o	_	_	_
EG.1317	HG328391.1	11657894	11674479	+	5	EG.1317.1|EG.1317.2|EG.1317.3|EG.1317.4|EG.1317.5|	_	31.969	rno:300129	31	243	4e-69	Cerk; ceramide kinase (EC:2.7.1.138); K04715 ceramide kinase [EC:2.7.1.138]	|Metabolism; Lipid Metabolism; Sphingolipid metabolism [PATH:ko00600-Map:ko00600];|		catalytic activity		EG.1317|m.1482	427	plasma membrane	0.3	len=426	ExpAA=21.15	First60=0.04	PredHel=0	Topology=o	_	_	_
EG.1318	HG328391.1	11676877	11683379	+	1	EG.1318.1|	_	1.28893	bfo:BRAFLDRAFT_72756	42	887	0	hypothetical protein; K10408 dynein heavy chain, axonemal	|Cellular Processes; Cell Motility; Cytoskeleton proteins [BR:ko04812];|Human Diseases; Neurodegenerative Diseases; Huntington's disease [PATH:ko05016-Map:ko05016];|		catalytic activity	cellular process	EG.1318|m.1484	1122	cytoplasmic	0.87	len=1122	ExpAA=0.05	First60=0.00	PredHel=0	Topology=o	_	_	_
EG.1319	HG328391.1	11683475	11687944	+	1	EG.1319.1|	_	1.81034	smm:Smp_176300	55	567	1e-180	dynein heavy chain ; K10408 dynein heavy chain, axonemal	|Cellular Processes; Cell Motility; Cytoskeleton proteins [BR:ko04812];|Human Diseases; Neurodegenerative Diseases; Huntington's disease [PATH:ko05016-Map:ko05016];|		catalytic activity	cellular process	EG.1319|m.1486	508	extracellular	0.3	len=508	ExpAA=0.00	First60=0.00	PredHel=0	Topology=o	_	_	_
EG.132	HG328391.1	1382955	1411999	+	2	EG.132.1|EG.132.2|	_	13.6109	smm:Smp_160700	43	434	1e-123	SET domain protein ; K11424 histone-lysine N-methyltransferase NSD1/2 [EC:2.1.1.43]	|Genetic Information Processing; Replication and Repair; Chromosome [BR:ko03036];|Metabolism; Amino Acid Metabolism; Lysine degradation [PATH:ko00310-Map:ko00310];|	cell|cell part|organelle	binding|catalytic activity		EG.132|m.1489	283	nuclear	0.74	len=282	ExpAA=0.01	First60=0.00	PredHel=0	Topology=o	_	_	_
EG.1320	HG328391.1	11688581	11708719	+	3	EG.1320.1|EG.1320.2|EG.1320.3|	_	12.7893	smm:Smp_176300	69	4151	0	dynein heavy chain ; K10408 dynein heavy chain, axonemal	|Cellular Processes; Cell Motility; Cytoskeleton proteins [BR:ko04812];|Human Diseases; Neurodegenerative Diseases; Huntington's disease [PATH:ko05016-Map:ko05016];|	cell|cell part|macromolecular complex|organelle|organelle part	catalytic activity	cellular process	EG.1320|m.1491	573	cytoplasmic	0.87	len=572	ExpAA=2.65	First60=0.09	PredHel=0	Topology=o	_	_	_
EG.1321	HG328391.1	11709925	11719761	+	5	EG.1321.1|EG.1321.2|EG.1321.3|EG.1321.4|EG.1321.5|	gene1279	21.6982	cin:445732	33	280	9e-82	SLC26A2 anion exchanger; K14701 solute carrier family 26 (sulfate anion transporter), member 2		cell|cell part	transporter activity	cellular process|establishment of localization|localization	EG.1321|m.1494	236	peroxisomal	0.53	len=235	ExpAA=119.74	First60=22.33	PredHel=5	Topology=o29-51i64-86o101-122i129-151o166-188i	_	_	_
EG.1322	HG328391.1	11725175	11738396	+	5	EG.1322.1|EG.1322.2|EG.1322.3|EG.1322.4|EG.1322.5|	gene1280|gene1281	45.4824	aag:AaeL_AAEL001141	36	747	0	transcriptional regulator ATRX (X-linked helicase II)			binding		EG.1322|m.1497	505	nuclear	0.96	len=504	ExpAA=0.01	First60=0.00	PredHel=0	Topology=o	_	_	_
EG.1323	HG328391.1	11739503	11739887	.	1	EG.1323.1|	_	11.8865
EG.1324	HG328391.1	11741471	11745408	-	1	EG.1324.1|	_	12.5868
EG.1325	HG328391.1	11749997	11751742	+	2	EG.1325.1|EG.1325.2|	gene1282	9.68409	bfo:BRAFLDRAFT_281199	49	290	1e-127	hypothetical protein			binding	anatomical structure formation|cellular component biogenesis|cellular component organization|cellular process	EG.1325|m.1498	341	cytoplasmic	0.7	len=340	ExpAA=0.04	First60=0.00	PredHel=0	Topology=o	_	_	_
EG.1326	HG328391.1	11751702	11754128	-	4	EG.1326.1|EG.1326.2|EG.1326.3|EG.1326.4|	gene1283	43.8915	smm:Smp_145310	24	93.2	5e-18	hypothetical protein					EG.1326|m.1499	158	nuclear	0.79	len=157	ExpAA=9.07	First60=6.22	PredHel=0	Topology=o	_	_	_
EG.1327	HG328391.1	11754837	11757302	+	2	EG.1327.1|EG.1327.2|	_	54.4228										EG.1327|m.1501	199	cytoplasmic	0.91	len=198	ExpAA=0.00	First60=0.00	PredHel=0	Topology=o	_	_	_
EG.1328	HG328391.1	11768625	11770661	-	1	EG.1328.1|	gene1285	42.7085	smm:Smp_098550	32	361	1e-113	trim56 protein		cell|cell part	binding		EG.1328|m.1502	679	nuclear	0.81	len=678	ExpAA=0.01	First60=0.00	PredHel=0	Topology=o	_	_	_
EG.1329	HG328391.1	11774856	11776022	.	1	EG.1329.1|	_	1.68172
EG.133	HG328391.1	1435436	1440574	-	2	EG.133.1|EG.133.2|	gene126	20.6718	isc:IscW_ISCW009238	38	129	2e-31	ETS domain-containing protein Elk-4, putative			binding|transcription regulator activity	biological regulation|cellular process|metabolic process|pigmentation	EG.133|m.1504	508	cytoplasmic	0.78	len=507	ExpAA=0.00	First60=0.00	PredHel=0	Topology=o	_	_	_
EG.1330	HG328391.1	11779626	11805914	-	5	EG.1330.1|EG.1330.2|EG.1330.3|EG.1330.4|EG.1330.5|	gene1286|gene1287	80.5266	smm:Smp_176310	57	456	1e-144	nAChR subunit		cell|cell part|synapse|synapse part	transporter activity	establishment of localization|localization	EG.1330|m.1505	438	extracellular	0.82	len=437	ExpAA=20.85	First60=0.13	PredHel=1	Topology=o408-430i	1	25	0.617
EG.1331	HG328391.1	11809400	11809630	.	1	EG.1331.1|	_	5.01241
EG.1332	HG328391.1	11817321	11834537	-	6	EG.1332.1|EG.1332.2|EG.1332.3|EG.1332.4|EG.1332.5|EG.1332.6|	gene1288	40.8765	nvi:100121358	49	448	1e-140	NV16707; similar to oxysterol binding protein					EG.1332|m.1508	323	cytoplasmic	0.7	len=322	ExpAA=1.67	First60=0.00	PredHel=0	Topology=o	_	_	_
EG.1333	HG328391.1	11834671	11836166	+	4	EG.1333.1|EG.1333.2|EG.1333.3|EG.1333.4|	gene1289	65.0868	spu:580065	55	378	1e-128	similar to Phosphatidylinositol glycan, class K; K05290 phosphatidylinositol glycan, class K [EC:2.6.-.-]	|Metabolism; Glycan Biosynthesis and Metabolism; Glycosylphosphatidylinositol(GPI)-anchor biosynthesis [PATH:ko00563-Map:ko00563];|	cell|cell part|macromolecular complex|organelle|organelle part	catalytic activity	cellular process|metabolic process	EG.1333|m.1510	131	cytoplasmic	0.9	len=130	ExpAA=0.00	First60=0.00	PredHel=0	Topology=o	_	_	_
EG.1334	HG328391.1	11836800	11839794	+	1	EG.1334.1|	_	5.41375	smm:Smp_071890	24	117	2e-26	hypothetical protein			binding		EG.1334|m.1512	454	cytoplasmic	0.61	len=454	ExpAA=0.00	First60=0.00	PredHel=0	Topology=o	_	_	_
EG.1335	HG328391.1	11839881	11840102	+	1	EG.1335.1|	_	25.6794
EG.1336	HG328391.1	11840039	11841755	-	1	EG.1336.1|	gene1291	138.345	smm:Smp_045410	58	416	1e-143	adiponectin receptor ; K07297 adiponectin receptor	|Organismal Systems; Endocrine System; Adipocytokine signaling pathway [PATH:ko04920-Map:ko04920];|	cell|cell part			EG.1336|m.1515	362	cytoplasmic	0.53	len=361	ExpAA=152.72	First60=0.00	PredHel=7	Topology=i122-144o154-176i189-211o215-237i250-272o282-301i321-343o	_	_	_
EG.1337	HG328391.1	11844286	11861884	+	5	EG.1337.1|EG.1337.2|EG.1337.3|EG.1337.4|EG.1337.5|	gene1293	29.7483	bfo:BRAFLDRAFT_210487	33	455	1e-142	hypothetical protein			binding		EG.1337|m.1517	634	nuclear	0.39	len=633	ExpAA=4.49	First60=0.33	PredHel=0	Topology=o	_	_	_
EG.1338	HG328391.1	11866816	11870536	+	3	EG.1338.1|EG.1338.2|EG.1338.3|	gene1295	5.01936	bfo:BRAFLDRAFT_276428	25	140	3e-34	hypothetical protein					EG.1338|m.1522	429	cytoplasmic	0.8	len=428	ExpAA=0.00	First60=0.00	PredHel=0	Topology=o	_	_	_
EG.1339	HG328391.1	11870742	11873342	-	2	EG.1339.1|EG.1339.2|	gene1296	356.059	smm:Smp_046740	70	678	0	dihydrolipoamide dehydrogenase (EC:1.8.1.4); K00382 dihydrolipoamide dehydrogenase [EC:1.8.1.4]	|Metabolism; Amino Acid Metabolism; Glycine, serine and threonine metabolism [PATH:ko00260-Map:ko00260];|Metabolism; Amino Acid Metabolism; Valine, leucine and isoleucine degradation [PATH:ko00280-Map:ko00280];|Metabolism; Carbohydrate Metabolism; Citrate cycle (TCA cycle) [PATH:ko00020-Map:ko00020];|Metabolism; Carbohydrate Metabolism; Glycolysis / Gluconeogenesis [PATH:ko00010-Map:ko00010];|Met…		binding|catalytic activity	biological regulation|cellular process|metabolic process|pigmentation	EG.1339|m.1524	495	mitochondrial	0.92	len=494	ExpAA=0.03	First60=0.01	PredHel=0	Topology=o	_	_	_
EG.134	HG328391.1	1448335	1450089	+	2	EG.134.1|EG.134.2|	_	7.31548	spu:592280	32	113	2e-26	similar to glutamate transporter 2A; K05613 solute carrier family 1 (glial high affinity glutamate transporter), member 2	|Human Diseases; Neurodegenerative Diseases; Amyotrophic lateral sclerosis (ALS) [PATH:ko05014-Map:ko05014];|Organismal Systems; Nervous System; Glutamatergic synapse [PATH:ko04724-Map:ko04724];|	cell|cell part	transporter activity	establishment of localization|localization	EG.134|m.1526	175	ER	0.43	len=174	ExpAA=30.97	First60=26.08	PredHel=1	Topology=o15-37i	_	_	_
EG.1340	HG328391.1	11873861	11878489	+	7	EG.1340.1|EG.1340.2|EG.1340.3|EG.1340.4|EG.1340.5|EG.1340.6|EG.1340.7|	gene1297	108.882	smm:Smp_024150	33	157	8e-39	ubx domain-containing			binding		EG.1340|m.1527	525	nuclear	0.56	len=524	ExpAA=0.53	First60=0.01	PredHel=0	Topology=o	_	_	_
EG.1341	HG328391.1	11881998	11882537	+	1	EG.1341.1|	_	7.48545
EG.1342	HG328391.1	11882968	11906826	+	7	EG.1342.1|EG.1342.2|EG.1342.3|EG.1342.4|EG.1342.5|EG.1342.6|EG.1342.7|	gene1298|gene1299|gene1300	0	smm:Smp_144450	60	72.4	7e-24	apobec-1 complementation factor-related		cell|cell part	binding		EG.1342|m.1530	877	nuclear	0.77	len=876	ExpAA=0.00	First60=0.00	PredHel=0	Topology=o	_	_	_
EG.1343	HG328391.1	11881998	11882537	-	1	EG.1343.1|	_	0
EG.1344	HG328391.1	11891620	11907535	-	2	EG.1344.1|EG.1344.2|	gene1301	0
EG.1345	HG328391.1	11912300	11921211	+	3	EG.1345.1|EG.1345.2|EG.1345.3|	gene1302|gene1303	91.6613	smm:Smp_145460	64	150	1e-39	hypothetical protein
EG.1346	HG328391.1	11921700	11924283	-	7	EG.1346.1|EG.1346.2|EG.1346.3|EG.1346.4|EG.1346.5|EG.1346.6|EG.1346.7|	gene1304	48.0635	smm:Smp_139830	45	110	2e-51	integrin alpha repeat domain-containing			binding		EG.1346|m.1531	120	cytoplasmic	0.85	len=119	ExpAA=0.01	First60=0.00	PredHel=0	Topology=o	_	_	_
EG.1347	HG328391.1	11924744	11932577	+	7	EG.1347.1|EG.1347.2|EG.1347.3|EG.1347.4|EG.1347.5|EG.1347.6|EG.1347.7|	gene1305|gene1306	110.074	smm:Smp_124730	67	318	6e-99	pct1; choline-phosphate cytidylyltransferase (EC:2.7.7.15); K00968 choline-phosphate cytidylyltransferase [EC:2.7.7.15]	|Metabolism; Lipid Metabolism; Glycerophospholipid metabolism [PATH:ko00564-Map:ko00564];|Metabolism; Metabolism of Other Amino Acids; Phosphonate and phosphinate metabolism [PATH:ko00440-Map:ko00440];|		catalytic activity	metabolic process	EG.1347|m.1532	369	nuclear	0.58	len=368	ExpAA=0.01	First60=0.00	PredHel=0	Topology=o	_	_	_
EG.1348	HG328391.1	11932857	11943334	-	7	EG.1348.1|EG.1348.2|EG.1348.3|EG.1348.4|EG.1348.5|EG.1348.6|EG.1348.7|	gene1307|gene1309|gene1311	12.4736	gga:418053	41	98.2	6e-25	RABL4; RAB, member of RAS oncogene family-like 4; K07934 Rab-like protein 4	|Environmental Information Processing; Signaling Molecules and Interaction; GTP-binding proteins [BR:ko04031];|	cell|cell part|macromolecular complex|organelle|organelle part	binding	biological regulation|cellular component organization|cellular process|establishment of localization|localization|pigmentation	EG.1348|m.1534	454	cytoplasmic	0.7	len=453	ExpAA=0.00	First60=0.00	PredHel=0	Topology=o	_	_	_
EG.1349	HG328391.1	11934258	11935888	+	1	EG.1349.1|	gene1308	6.20247	smm:Smp_014680	33	243	3e-72	hypothetical protein					EG.1349|m.1535	485	cytoplasmic	0.75	len=484	ExpAA=0.00	First60=0.00	PredHel=0	Topology=o	_	_	_
EG.135	HG328391.1	1451982	1452278	.	1	EG.135.1|	_	2.4242
EG.1350	HG328391.1	11939828	11940695	+	2	EG.1350.1|EG.1350.2|	gene1310	149.148	smm:Smp_027210	52	196	9e-62	hypothetical protein ; K01598 phosphopantothenoylcysteine decarboxylase [EC:4.1.1.36]	|Metabolism; Metabolism of Cofactors and Vitamins; Pantothenate and CoA biosynthesis [PATH:ko00770-Map:ko00770];|		catalytic activity		EG.1350|m.1536	174	extracellular	0.47	len=173	ExpAA=1.67	First60=1.38	PredHel=0	Topology=o	_	_	_
EG.1351	HG328391.1	11943359	11943632	.	1	EG.1351.1|	_	0.745249
EG.1352	HG328391.1	11944869	11974805	+	7	EG.1352.1|EG.1352.2|EG.1352.3|EG.1352.4|EG.1352.5|EG.1352.6|EG.1352.7|	_	36.3454	aga:AgaP_AGAP003198	28	323	3e-89	AGAP003198-PA					EG.1352|m.1537	347	cytoplasmic	0.56	len=346	ExpAA=0.01	First60=0.00	PredHel=0	Topology=o	_	_	_
EG.1353	HG328391.1	11975442	11977324	-	1	EG.1353.1|	gene1314	396.152	smm:Smp_041740	74	795	0	chaperonin containing t-complex protein 1 gamma subunit tcpg ; K09495 T-complex protein 1 subunit gamma	|Genetic Information Processing; Folding, Sorting and Degradation; Chaperones and folding catalysts [BR:ko03110];|		binding	cellular process|metabolic process	EG.1353|m.1539	540	cytoplasmic	0.94	len=539	ExpAA=0.00	First60=0.00	PredHel=0	Topology=o	_	_	_
EG.1354	HG328391.1	11977361	11979104	+	1	EG.1354.1|	gene1315	82.3315	smm:Smp_002380	42	200	4e-61	hypothetical protein			binding		EG.1354|m.1542	282	nuclear	0.77	len=281	ExpAA=0.00	First60=0.00	PredHel=0	Topology=o	_	_	_
EG.1355	HG328391.1	11979771	11982782	-	2	EG.1355.1|EG.1355.2|	gene1316	98.879	smm:Smp_064320.1	48	218	4e-69	26S proteasome subunit ; K06694 26S proteasome non-ATPase regulatory subunit 10	|Genetic Information Processing; Folding, Sorting and Degradation; Proteasome [BR:ko03051];|		binding		EG.1355|m.1543	247	cytoplasmic	0.87	len=246	ExpAA=0.00	First60=0.00	PredHel=0	Topology=o	_	_	_
EG.1356	HG328391.1	11995896	12012252	+	3	EG.1356.1|EG.1356.2|EG.1356.3|	gene1319	45.9927	smm:Smp_126890	42	252	6e-78	G-protein coupled receptor fragment		cell|cell part	binding|molecular transducer activity	biological regulation|cellular process|pigmentation	EG.1356|m.1544	260	ER	0.32	len=259	ExpAA=66.60	First60=22.61	PredHel=3	Topology=o10-32i119-141o161-183i	_	_	_
EG.1357	HG328391.1	12023614	12024500	.	1	EG.1357.1|	_	1.63205
EG.1358	HG328391.1	12028047	12035424	+	3	EG.1358.1|EG.1358.2|EG.1358.3|	gene1320	17.0939	smm:Smp_179050	52	616	0	hypothetical protein ; K10394 kinesin family member 3/17	|Cellular Processes; Cell Motility; Cytoskeleton proteins [BR:ko04812];|	cell|cell part|macromolecular complex|organelle|organelle part	binding|catalytic activity	cellular process	EG.1358|m.1545	156	cytoplasmic	0.8	len=155	ExpAA=0.38	First60=0.00	PredHel=0	Topology=o	_	_	_
EG.1359	HG328391.1	12035873	12038516	-	2	EG.1359.1|EG.1359.2|	gene1321	49.9122	mdo:100028685	29	140	2e-36	similar to PL6 protein					EG.1359|m.1547	280	extracellular	0.68	len=279	ExpAA=126.55	First60=27.07	PredHel=5	Topology=o13-35i56-78o93-115i165-187o226-245i	_	_	_
EG.136	HG328391.1	1452460	1453745	-	2	EG.136.1|EG.136.2|	gene128	42.4376	smm:Smp_062260.1	63	295	2e-99	uridine cytidine kinase I ; K00876 uridine kinase [EC:2.7.1.48]	|Metabolism; Nucleotide Metabolism; Pyrimidine metabolism [PATH:ko00240-Map:ko00240];|Metabolism; Xenobiotics Biodegradation and Metabolism; Drug metabolism - other enzymes [PATH:ko00983-Map:ko00983];|		binding|catalytic activity	metabolic process	EG.136|m.1548	119	cytoplasmic	0.79	len=118	ExpAA=0.00	First60=0.00	PredHel=0	Topology=o	_	_	_
EG.1360	HG328391.1	12039779	12044907	-	1	EG.1360.1|	_	110.212	mdo:100032907	31	135	1e-34	similar to Transmembrane protein 56		cell|cell part			EG.1360|m.1550	397	plasma membrane	0.3	len=396	ExpAA=123.74	First60=21.92	PredHel=6	Topology=o30-52i73-92o107-129i142-164o198-220i241-263o	_	_	_
EG.1361	HG328391.1	12046591	12053315	+	2	EG.1361.1|EG.1361.2|	gene1323	98.8135	smm:Smp_004190	60	771	0	cationic amino acid transporter ; K13866 solute carrier family 7 (cationic amino acid transporter), member 4		cell|cell part	transporter activity		EG.1361|m.1551	628	peroxisomal	0.61	len=627	ExpAA=300.79	First60=13.73	PredHel=13	Topology=i73-95o110-132i177-194o209-231i238-260o283-305i325-347o375-394i399-421o486-508i515-537o552-574i581-598o	_	_	_
EG.1362	HG328391.1	12053894	12055305	+	2	EG.1362.1|EG.1362.2|	gene1324	69.6013	smm:Smp_049170	40	89.4	4e-21	camp-regulated phosphoprotein					EG.1362|m.1554	114	cytoplasmic	0.78	len=113	ExpAA=0.01	First60=0.00	PredHel=0	Topology=i	_	_	_
EG.1363	HG328391.1	12058810	12069591	+	8	EG.1363.1|EG.1363.2|EG.1363.3|EG.1363.4|EG.1363.5|EG.1363.6|EG.1363.7|EG.1363.8|	gene1325	99.6834	smm:Smp_194530	41	426	1e-133	hypothetical protein			binding|catalytic activity	cellular process|metabolic process	EG.1363|m.1555	326	nuclear	0.46	len=325	ExpAA=0.02	First60=0.00	PredHel=0	Topology=o	_	_	_
EG.1364	HG328391.1	12070341	12070648	.	1	EG.1364.1|	_	2.22267
EG.1365	HG328391.1	12080753	12082637	+	1	EG.1365.1|	_	2.88165
EG.1366	HG328391.1	12083283	12083771	-	1	EG.1366.1|	gene1328	0.683339	smm:Smp_043120	40	130	6e-37	universal stress protein				response to stimulus	EG.1366|m.1557	163	cytoplasmic	0.96	len=162	ExpAA=0.10	First60=0.09	PredHel=0	Topology=o	_	_	_
EG.1367	HG328391.1	12089174	12089677	-	1	EG.1367.1|	gene1330	1918.55	smm:Smp_043120	41	127	1e-35	universal stress protein				response to stimulus	EG.1367|m.1558	168	cytoplasmic	0.92	len=167	ExpAA=0.01	First60=0.00	PredHel=0	Topology=o	_	_	_
EG.1368	HG328391.1	12093122	12093592	-	1	EG.1368.1|	gene1332	538.011	smm:Smp_043120	64	205	1e-66	universal stress protein				response to stimulus	EG.1368|m.1560	157	cytoplasmic	0.84	len=156	ExpAA=0.63	First60=0.43	PredHel=0	Topology=o	_	_	_
EG.1369	HG328391.1	12107011	12117477	-	9	EG.1369.1|EG.1369.2|EG.1369.3|EG.1369.4|EG.1369.5|EG.1369.6|EG.1369.7|EG.1369.8|EG.1369.9|	gene1334|gene1335|gene1336	143.805	gga:427193	32	83.6	2e-17	C5orf28; chromosome 5 open reading frame 28			catalytic activity	cellular process|metabolic process	EG.1369|m.1561	127	cytoplasmic	0.88	len=126	ExpAA=0.05	First60=0.02	PredHel=0	Topology=o	_	_	_
EG.137	HG328391.1	1456506	1464463	+	1	EG.137.1|	gene129	141.469	mcc:694950	35	179	6e-53	LASP1; LIM and SH3 protein 1			binding		EG.137|m.1562	281	cytoplasmic	0.55	len=280	ExpAA=0.00	First60=0.00	PredHel=0	Topology=o	_	_	_
EG.1370	HG328391.1	12117817	12137848	+	5	EG.1370.1|EG.1370.2|EG.1370.3|EG.1370.4|EG.1370.5|	gene1337|gene1338	145.106	smm:Smp_148980	42	621	0	suppressor of fused			binding		EG.1370|m.1565	862	cytoplasmic	0.9	len=861	ExpAA=0.03	First60=0.00	PredHel=0	Topology=o	_	_	_
EG.1371	HG328391.1	12140009	12154383	+	6	EG.1371.1|EG.1371.2|EG.1371.3|EG.1371.4|EG.1371.5|EG.1371.6|	gene1339	38.0912	smm:Smp_143570	40	754	0	hypothetical protein		cell|cell part	binding	cellular component organization|cellular process|establishment of localization|localization	EG.1371|m.1566	1048	nuclear	0.9	len=1047	ExpAA=0.01	First60=0.00	PredHel=0	Topology=o	_	_	_
EG.1372	HG328391.1	12154750	12155941	-	2	EG.1372.1|EG.1372.2|	gene1341	62.0987
EG.1373	HG328391.1	12156152	12157468	+	1	EG.1373.1|	gene1342	75.7359	smm:Smp_143560	42	176	2e-51	hypothetical protein			binding		EG.1373|m.1568	219	peroxisomal	0.53	len=218	ExpAA=0.19	First60=0.18	PredHel=0	Topology=o	_	_	_
EG.1374	HG328391.1	12158961	12165532	-	5	EG.1374.1|EG.1374.2|EG.1374.3|EG.1374.4|EG.1374.5|	gene1343	48.8144	smm:Smp_103810.1	26	111	4e-23	hypothetical protein					EG.1374|m.1569	319	cytoplasmic	0.86	len=318	ExpAA=0.00	First60=0.00	PredHel=0	Topology=o	_	_	_
EG.1375	HG328391.1	12166702	12168169	+	1	EG.1375.1|	_	1.68896
EG.1376	HG328391.1	12168357	12168575	+	1	EG.1376.1|	gene1345	4.68921
EG.1377	HG328391.1	12169099	12171617	-	1	EG.1377.1|	gene1346	273.044	smm:Smp_043150	51	563	0	SmIrV1 protein ; K08054 calnexin	|Cellular Processes; Transport and Catabolism; Phagosome [PATH:ko04145-Map:ko04145];|Environmental Information Processing; Signaling Molecules and Interaction; Glycan bindng proteins [BR:ko04091];|Genetic Information Processing; Folding, Sorting and Degradation; Chaperones and folding catalysts [BR:ko03110];|Genetic Information Processing; Folding, Sorting and Degradation; Protein processing in e…	cell|cell part|organelle	binding	cellular process|metabolic process	EG.1377|m.1573	593	ER	0.58	len=592	ExpAA=21.63	First60=1.73	PredHel=1	Topology=o474-496i	1	22	0.912
EG.1378	HG328391.1	12171773	12172546	+	1	EG.1378.1|	gene1347	45.8972										EG.1378|m.1576	100	peroxisomal	0.82	len=99	ExpAA=1.96	First60=1.96	PredHel=0	Topology=o	_	_	_
EG.1379	HG328391.1	12172475	12179483	-	2	EG.1379.1|EG.1379.2|	gene1348	76.0792	smm:Smp_089180	41	993	0	ubiquitin-specific peptidase 7 (C19 family) ; K11838 ubiquitin carboxyl-terminal hydrolase 7 [EC:3.1.2.15]	|Genetic Information Processing; Folding, Sorting and Degradation; Ubiquitin system [BR:ko04121];|Metabolism; Enzyme Families; Peptidases [BR:ko01002];|		binding	cellular process|metabolic process	EG.1379|m.1577	1286	nuclear	0.9	len=1285	ExpAA=0.01	First60=0.00	PredHel=0	Topology=o	_	_	_
EG.138	HG328391.1	1464493	1469379	-	3	EG.138.1|EG.138.2|EG.138.3|	gene130	11.9169	smm:Smp_101310	36	283	4e-87	Mizf protein			binding		EG.138|m.1578	239	nuclear	0.49	len=238	ExpAA=0.04	First60=0.00	PredHel=0	Topology=o	_	_	_
EG.1380	HG328391.1	12182574	12208383	+	6	EG.1380.1|EG.1380.2|EG.1380.3|EG.1380.4|EG.1380.5|EG.1380.6|	gene1349|gene1350|gene1351	319.9	smm:Smp_089930	45	603	0	phosphatase 2a regulatory subunit-related			binding		EG.1380|m.1580	131	cytoplasmic	0.41	len=130	ExpAA=36.32	First60=3.57	PredHel=2	Topology=i57-74o78-100i	_	_	_
EG.1381	HG328391.1	12208884	12220769	-	6	EG.1381.1|EG.1381.2|EG.1381.3|EG.1381.4|EG.1381.5|EG.1381.6|	gene1352	57.0501	smm:Smp_171230	25	163	2e-39	DNA repair/transcription protein met18/mms19			binding		EG.1381|m.1581	1074	cytoplasmic	0.75	len=1073	ExpAA=0.19	First60=0.01	PredHel=0	Topology=o	_	_	_
EG.1382	HG328391.1	12220989	12223429	+	3	EG.1382.1|EG.1382.2|EG.1382.3|	gene1353	35.0426	smm:Smp_082790	65	414	1e-147	tfiih polypeptide ; K03144 transcription initiation factor TFIIH subunit 4	|Genetic Information Processing; Replication and Repair; DNA repair and recombination proteins [BR:ko03400];|Genetic Information Processing; Replication and Repair; Nucleotide excision repair [PATH:ko03420-Map:ko03420];|Genetic Information Processing; Transcription; Basal transcription factors [PATH:ko03022-Map:ko03022];|	cell|cell part|macromolecular complex|organelle|organelle part	catalytic activity	cellular process|metabolic process|response to stimulus	EG.1382|m.1584	328	cytoplasmic	0.68	len=327	ExpAA=2.57	First60=0.05	PredHel=0	Topology=o	_	_	_
EG.1383	HG328391.1	12223270	12224583	-	5	EG.1383.1|EG.1383.2|EG.1383.3|EG.1383.4|EG.1383.5|	gene1354|gene1355	12.1775	smm:Smp_062270	68	125	5e-33	hypothetical protein		cell|cell part|macromolecular complex|membrane\-enclosed lumen|organelle|organelle part		cellular process|metabolic process	EG.1383|m.1585	114	cytoplasmic	0.85	len=113	ExpAA=0.40	First60=0.00	PredHel=0	Topology=o	_	_	_
EG.1384	HG328391.1	12225294	12232953	+	6	EG.1384.1|EG.1384.2|EG.1384.3|EG.1384.4|EG.1384.5|EG.1384.6|	gene1356|gene1357|gene1358	65.9306	smm:Smp_070110	55	314	1e-99	mitochondrial 39S ribosomal protein L45
EG.1385	HG328391.1	12233737	12240710	-	1	EG.1385.1|	gene1359	46.7277	smm:Smp_160210	53	441	1e-148	ceramide glucosyltransferase			catalytic activity		EG.1385|m.1586	467	ER	0.34	len=466	ExpAA=97.64	First60=24.61	PredHel=4	Topology=o10-32i277-296o311-330i335-357o	_	_	_
EG.1386	HG328391.1	12240922	12241241	.	1	EG.1386.1|	_	1.0184
EG.1387	HG328391.1	12242679	12243182	-	1	EG.1387.1|	gene1360	2050.14	smm:Smp_130850	78	244	2e-82	40S ribosomal protein S15 ; K02958 small subunit ribosomal protein S15e	|Genetic Information Processing; Translation; Ribosome [BR:ko03011];|Genetic Information Processing; Translation; Ribosome [PATH:ko03010-Map:ko03010];|	cell|cell part|macromolecular complex|organelle|organelle part	binding|structural molecule activity	cellular process|metabolic process	EG.1387|m.1588	146	nuclear	0.79	len=145	ExpAA=0.16	First60=0.00	PredHel=0	Topology=o	_	_	_
EG.1388	HG328391.1	12245166	12253899	+	4	EG.1388.1|EG.1388.2|EG.1388.3|EG.1388.4|	gene1361	39.5296	tgu:100218507	34	481	1e-153	similar to bile acid beta-glucosidase		cell|cell part	catalytic activity	cellular process|metabolic process	EG.1388|m.1590	410	cytoplasmic	0.7	len=409	ExpAA=2.69	First60=0.00	PredHel=0	Topology=o	_	_	_
EG.1389	HG328391.1	12254318	12269298	-	7	EG.1389.1|EG.1389.2|EG.1389.3|EG.1389.4|EG.1389.5|EG.1389.6|EG.1389.7|	gene1362	27.2039	xtr:100489172	26	136	1e-29	trappc10; trafficking protein particle complex 10			binding		EG.1389|m.1596	1551	cytoplasmic	0.83	len=1550	ExpAA=0.09	First60=0.00	PredHel=0	Topology=o	_	_	_
EG.139	HG328391.1	1469657	1483481	+	1	EG.139.1|	gene131	68.294	smm:Smp_140970	34	448	1e-138	SEC23-interacting protein (p125)			binding		EG.139|m.1599	961	cytoplasmic	0.77	len=960	ExpAA=0.04	First60=0.00	PredHel=0	Topology=o	_	_	_
EG.1390	HG328391.1	12270059	12274530	+	1	EG.1390.1|	gene1363	136.94	smm:Smp_082660	33	305	7e-93	transcription intermediary factor 1-related		cell|cell part	binding		EG.1390|m.1602	565	cytoplasmic	0.66	len=564	ExpAA=0.00	First60=0.00	PredHel=0	Topology=o	_	_	_
EG.1391	HG328391.1	12275505	12280238	+	1	EG.1391.1|	gene1364	72.9527	smm:Smp_166960	33	118	4e-26	Ubiquitin-protein ligase BRE1					EG.1391|m.1605	430	cytoplasmic	0.5	len=429	ExpAA=0.03	First60=0.00	PredHel=0	Topology=o	_	_	_
EG.1392	HG328391.1	12281572	12282419	.	1	EG.1392.1|	_	2.48267
EG.1393	HG328391.1	12282992	12287373	-	3	EG.1393.1|EG.1393.2|EG.1393.3|	gene1365	127.75	smm:Smp_154880	40	293	2e-92	tubulin subunit delta ; K10390 tubulin delta	|Cellular Processes; Cell Motility; Cytoskeleton proteins [BR:ko04812];|	cell|cell part|macromolecular complex|organelle|organelle part	binding|catalytic activity|structural molecule activity	anatomical structure formation|cellular component biogenesis|cellular component organization|cellular process	EG.1393|m.1608	154	mitochondrial	0.86	len=153	ExpAA=0.03	First60=0.01	PredHel=0	Topology=o	_	_	_
EG.1394	HG328391.1	12289145	12293618	+	2	EG.1394.1|EG.1394.2|	gene1366	10.6726	smm:Smp_147300	37	346	1e-108	sam/hd domain protein					EG.1394|m.1612	539	cytoplasmic	0.74	len=538	ExpAA=0.08	First60=0.00	PredHel=0	Topology=o	_	_	_
EG.1395	HG328391.1	12293769	12299128	-	3	EG.1395.1|EG.1395.2|EG.1395.3|	gene1367	62.6076	smm:Smp_140690	62	1376	0	DNA-directed RNA polymerase I subunit ; K03002 DNA-directed RNA polymerase I subunit RPA2 [EC:2.7.7.6]	|Genetic Information Processing; Transcription; RNA polymerase [PATH:ko03020-Map:ko03020];|Metabolism; Nucleotide Metabolism; Purine metabolism [PATH:ko00230-Map:ko00230];|Metabolism; Nucleotide Metabolism; Pyrimidine metabolism [PATH:ko00240-Map:ko00240];|	cell|cell part|organelle	binding|catalytic activity	cellular process|metabolic process	EG.1395|m.1613	1045	nuclear	0.6	len=1044	ExpAA=0.19	First60=0.02	PredHel=0	Topology=o	_	_	_
EG.1396	HG328391.1	12299946	12301039	+	2	EG.1396.1|EG.1396.2|	gene1368	247.178	smm:Smp_130110	73	353	1e-116	proteasome subunit alpha 6 (T01 family)		cell|cell part|macromolecular complex	catalytic activity	cellular process|metabolic process	EG.1396|m.1616	248	nuclear	0.48	len=247	ExpAA=2.72	First60=2.71	PredHel=0	Topology=o	_	_	_
EG.1397	HG328391.1	12301136	12302639	-	2	EG.1397.1|EG.1397.2|	gene1369	57.8502
EG.1398	HG328391.1	12303229	12304252	+	3	EG.1398.1|EG.1398.2|EG.1398.3|	gene1370	20.658										EG.1398|m.1617	148	cytoplasmic	0.27	len=147	ExpAA=39.76	First60=21.80	PredHel=1	Topology=o24-46i	1	50	0.524
EG.1399	HG328391.1	12304340	12304887	.	1	EG.1399.1|	_	1.36859
EG.14	HG328391.1	255605	263833	+	4	EG.14.1|EG.14.2|EG.14.3|EG.14.4|	_	8.26849	smm:Smp_024670	35	278	1e-82	chromatin regulatory protein sir2			binding		EG.14|m.1618	527	nuclear	0.9	len=526	ExpAA=1.83	First60=0.04	PredHel=0	Topology=o	_	_	_
EG.140	HG328391.1	1485112	1486988	-	4	EG.140.1|EG.140.2|EG.140.3|EG.140.4|	gene132	61.3272	xla:444543	39	160	4e-43	folr1, MGC82130, fbp, folr; folate receptor 1 (adult); K13649 folate receptor	|Cellular Processes; Transport and Catabolism; Endocytosis [PATH:ko04144-Map:ko04144];|				EG.140|m.1619	253	extracellular	0.27	len=252	ExpAA=0.13	First60=0.13	PredHel=0	Topology=o	1	18	0.677
EG.1400	HG328391.1	12305224	12312706	-	2	EG.1400.1|EG.1400.2|	gene1371|gene1372	80.6112	smm:Smp_053130	75	382	1e-133	40S ribosomal protein S6 ; K02991 small subunit ribosomal protein S6e	|Environmental Information Processing; Signal Transduction; mTOR signaling pathway [PATH:ko04150-Map:ko04150];|Genetic Information Processing; Translation; Ribosome [BR:ko03011];|Genetic Information Processing; Translation; Ribosome [PATH:ko03010-Map:ko03010];|Organismal Systems; Endocrine System; Insulin signaling pathway [PATH:ko04910-Map:ko04910];|	cell|cell part|macromolecular complex|organelle	catalytic activity|structural molecule activity	cellular process|metabolic process	EG.1400|m.1620	368	cytoplasmic	0.67	len=367	ExpAA=0.01	First60=0.00	PredHel=0	Topology=o	_	_	_
EG.1401	HG328391.1	12313044	12315721	+	5	EG.1401.1|EG.1401.2|EG.1401.3|EG.1401.4|EG.1401.5|	_	78.4478
EG.1402	HG328391.1	12316308	12328858	-	3	EG.1402.1|EG.1402.2|EG.1402.3|	gene1373	53.4605	smm:Smp_044920	70	1172	0	dynamin ; K01528 dynamin GTPase [EC:3.6.5.5]	|Cellular Processes; Transport and Catabolism; Endocytosis [PATH:ko04144-Map:ko04144];|Human Diseases; Infectious Diseases; Bacterial invasion of epithelial cells [PATH:ko05100-Map:ko05100];|Organismal Systems; Excretory System; Endocrine and other factor-regulated calcium reabsorption [PATH:ko04961-Map:ko04961];|Organismal Systems; Immune System; Fc gamma R-mediated phagocytosis [PATH:ko04666-Ma…		binding|catalytic activity		EG.1402|m.1621	591	cytoplasmic	0.54	len=590	ExpAA=0.01	First60=0.00	PredHel=0	Topology=o	_	_	_
EG.1403	HG328391.1	12330184	12337784	-	3	EG.1403.1|EG.1403.2|EG.1403.3|	gene1374	31.7929	smm:Smp_180910.2	44	546	1e-166	pumilio			binding		EG.1403|m.1624	681	mitochondrial	0.66	len=680	ExpAA=0.01	First60=0.00	PredHel=0	Topology=o	_	_	_
EG.1404	HG328391.1	12338086	12343251	+	3	EG.1404.1|EG.1404.2|EG.1404.3|	gene1376	85.0028	smm:Smp_194510	39	287	5e-86	ribosomal pseudouridine synthase			binding|catalytic activity	cellular process|metabolic process	EG.1404|m.1628	241	cytoplasmic	0.9	len=240	ExpAA=3.38	First60=0.00	PredHel=0	Topology=o	_	_	_
EG.1405	HG328391.1	12343900	12345495	+	2	EG.1405.1|EG.1405.2|	gene1377	8.12127	gga:420592	37	72.8	1e-13	leucine-rich repeat-containing protein ENSP00000371558					EG.1405|m.1633	238	peroxisomal	0.47	len=237	ExpAA=0.00	First60=0.00	PredHel=0	Topology=o	_	_	_
EG.1406	HG328391.1	12343440	12343850	-	1	EG.1406.1|	_	2.37772
EG.1407	HG328391.1	12351353	12352250	.	1	EG.1407.1|	_	1.60711
EG.1408	HG328391.1	12352890	12373112	-	1	EG.1408.1|	_	2.90638
EG.1409	HG328391.1	12374465	12395213	+	2	EG.1409.1|EG.1409.2|	gene1378	18.203	smm:Smp_131010	34	369	1e-111	protocadherin gamma		cell|cell part	binding	biological adhesion|cellular process	EG.1409|m.1634	1276	plasma membrane	0.82	len=1275	ExpAA=42.05	First60=16.92	PredHel=2	Topology=i16-38o945-967i	_	_	_
EG.141	HG328391.1	1488247	1489927	-	1	EG.141.1|	gene133	610.968	smm:Smp_038100	82	835	0	ATP synthase beta subunit ; K02133 F-type H+-transporting ATPase subunit beta [EC:3.6.3.14]	|Human Diseases; Neurodegenerative Diseases; Alzheimer's disease [PATH:ko05010-Map:ko05010];|Human Diseases; Neurodegenerative Diseases; Huntington's disease [PATH:ko05016-Map:ko05016];|Human Diseases; Neurodegenerative Diseases; Parkinson's disease [PATH:ko05012-Map:ko05012];|Metabolism; Energy Metabolism; Oxidative phosphorylation [PATH:ko00190-Map:ko00190];|	cell|cell part|macromolecular complex	binding|catalytic activity|transporter activity	cellular process|establishment of localization|localization|metabolic process	EG.141|m.1638	521	mitochondrial	0.98	len=520	ExpAA=0.06	First60=0.00	PredHel=0	Topology=o	_	_	_
EG.1410	HG328391.1	12396809	12397201	+	1	EG.1410.1|	_	1.84088
EG.1411	HG328391.1	12406096	12420986	-	1	EG.1411.1|	gene1380	3.09591	smm:Smp_193360	30	423	1e-124	hypothetical protein				cellular process|metabolic process|response to stimulus	EG.1411|m.1642	1668	nuclear	0.48	len=1667	ExpAA=4.60	First60=0.00	PredHel=0	Topology=o	_	_	_
EG.1412	HG328391.1	12421545	12421780	.	1	EG.1412.1|	_	4.66206
EG.1413	HG328391.1	12423122	12443331	-	6	EG.1413.1|EG.1413.2|EG.1413.3|EG.1413.4|EG.1413.5|EG.1413.6|	gene1381	31.916	smm:Smp_037210	55	403	1e-126	protein kinase			binding|catalytic activity	cellular process|metabolic process	EG.1413|m.1646	228	mitochondrial	0.78	len=227	ExpAA=0.03	First60=0.02	PredHel=0	Topology=o	_	_	_
EG.1414	HG328391.1	12443811	12445404	+	1	EG.1414.1|	gene1382	54.4707	smm:Smp_002960	67	547	0	pelota ; K06965 protein pelota	|Genetic Information Processing; Translation; mRNA surveillance pathway [PATH:ko03015-Map:ko03015];|			cellular process|metabolic process	EG.1414|m.1649	396	cytoplasmic	0.76	len=395	ExpAA=0.02	First60=0.00	PredHel=0	Topology=o	_	_	_
EG.1415	HG328391.1	12446176	12449708	-	4	EG.1415.1|EG.1415.2|EG.1415.3|EG.1415.4|	gene1383	202.467	smm:Smp_037460.1	40	338	1e-109	hypothetical protein					EG.1415|m.1650	126	nuclear	0.63	len=125	ExpAA=0.00	First60=0.00	PredHel=0	Topology=o	_	_	_
EG.1416	HG328391.1	12451944	12472767	+	7	EG.1416.1|EG.1416.2|EG.1416.3|EG.1416.4|EG.1416.5|EG.1416.6|EG.1416.7|	gene1384|gene1385	68.1914	smm:Smp_149920	47	300	2e-96	protein phosphatase methylesterase 1 (S33 family) ; K13617 protein phosphatase methylesterase 1 [EC:3.1.1.-]	|Metabolism; Enzyme Families; Peptidases [BR:ko01002];|			cellular process|metabolic process	EG.1416|m.1652	277	peroxisomal	0.5	len=276	ExpAA=0.96	First60=0.96	PredHel=0	Topology=o	_	_	_
EG.1417	HG328391.1	12475955	12478573	-	1	EG.1417.1|	gene1386	0.106109	smm:Smp_194950	58	441	1e-143	elav (embryonic lethal abnormal vision drosophila)-like protein ; K13208 ELAV like protein 2/3/4	|Genetic Information Processing; Transcription; Spliceosome [BR:ko03041];|		binding		EG.1417|m.1654	873	nuclear	0.68	len=872	ExpAA=0.08	First60=0.01	PredHel=0	Topology=o	_	_	_
EG.1418	HG328391.1	12501868	12502195	-	1	EG.1418.1|	_	37.3361
EG.1419	HG328391.1	12481063	12501924	+	1	EG.1419.1|	gene1387	44.9208	bta:615111	46	110	4e-24	RNF150; ring finger protein 150			binding		EG.1419|m.1655	1020	extracellular	0.53	len=1019	ExpAA=42.64	First60=20.05	PredHel=2	Topology=o5-27i244-266o	1	21	0.851
EG.142	HG328391.1	1493573	1494308	.	1	EG.142.1|	_	1.29616
EG.1420	HG328391.1	12507981	12516870	-	2	EG.1420.1|EG.1420.2|	_	0.619534	smm:Smp_021800	61	227	1e-70	prefoldin subunit 3-related		cell|cell part|macromolecular complex		cellular process|metabolic process	EG.1420|m.1658	199	cytoplasmic	0.83	len=198	ExpAA=0.00	First60=0.00	PredHel=0	Topology=o	_	_	_
EG.1421	HG328391.1	12511530	12511770	.	1	EG.1421.1|	_	3.2644
EG.1422	HG328391.1	12511857	12512142	.	1	EG.1422.1|	_	2.66366
EG.1423	HG328391.1	12517548	12523852	+	1	EG.1423.1|	gene1390	17.3305	smm:Smp_043390	36	528	1e-174	hypothetical protein			catalytic activity	metabolic process	EG.1423|m.1660	834	extracellular	0.39	len=833	ExpAA=0.27	First60=0.01	PredHel=0	Topology=o	1	17	0.575
EG.1424	HG328391.1	12531923	12550888	+	1	EG.1424.1|	gene1392	48.0214	smm:Smp_148790	49	1863	0	laminin beta chain-related ; K05636 laminin, beta 1	|Cellular Processes; Cell Communication; Focal adhesion [PATH:ko04510-Map:ko04510];|Environmental Information Processing; Signaling Molecules and Interaction; CAM ligands [BR:ko04516];|Environmental Information Processing; Signaling Molecules and Interaction; ECM-receptor interaction [PATH:ko04512-Map:ko04512];|Human Diseases; Cancers; Pathways in cancer [PATH:ko05200-Map:ko05200];|Human Diseases…		binding		EG.1424|m.1662	1755	plasma membrane	0.49	len=1754	ExpAA=0.12	First60=0.12	PredHel=0	Topology=o	1	24	0.824
EG.1425	HG328391.1	12568393	12571627	-	1	EG.1425.1|	gene1394	10.8076	smm:Smp_133230.1	29	155	3e-41	membrane-bound acyltransferase/hhat					EG.1425|m.1667	413	plasma membrane	0.35	len=412	ExpAA=143.42	First60=0.37	PredHel=5	Topology=o134-156i191-210o279-301i346-368o373-395i	_	_	_
EG.1426	HG328391.1	12573192	12577352	-	3	EG.1426.1|EG.1426.2|EG.1426.3|	gene1395	13.1958	smm:Smp_042210	39	366	1e-119	origin recognition complex subunit ; K02606 origin recognition complex subunit 4	|Cellular Processes; Cell Growth and Death; Cell cycle - yeast [PATH:ko04111-Map:ko04111];|Cellular Processes; Cell Growth and Death; Cell cycle [PATH:ko04110-Map:ko04110];|Cellular Processes; Cell Growth and Death; Meiosis - yeast [PATH:ko04113-Map:ko04113];|Genetic Information Processing; Replication and Repair; DNA replication proteins [BR:ko03032];|	cell|cell part|macromolecular complex|organelle|organelle part	binding	cellular process|metabolic process	EG.1426|m.1668	515	nuclear	0.45	len=514	ExpAA=0.02	First60=0.00	PredHel=0	Topology=o	_	_	_
EG.1427	HG328391.1	12578749	12591219	+	3	EG.1427.1|EG.1427.2|EG.1427.3|	_	31.2751	smm:Smp_144960	26	172	6e-41	hypothetical protein					EG.1427|m.1669	666	extracellular	0.69	len=665	ExpAA=2.65	First60=2.43	PredHel=0	Topology=o	_	_	_
EG.1428	HG328391.1	12592279	12601276	-	4	EG.1428.1|EG.1428.2|EG.1428.3|EG.1428.4|	gene1397	15.1916	bfo:BRAFLDRAFT_208090	50	849	0	hypothetical protein			binding		EG.1428|m.1671	382	cytoplasmic	0.25	len=381	ExpAA=0.01	First60=0.00	PredHel=0	Topology=o	_	_	_
EG.1429	HG328391.1	12605224	12605501	.	1	EG.1429.1|	_	2.86769
EG.143	HG328391.1	1496631	1507508	-	2	EG.143.1|EG.143.2|	_	6.30904	smm:Smp_166410	35	608	1e-176	thyroid hormone receptor-associated protein					EG.143|m.1674	2284	nuclear	0.77	len=2283	ExpAA=0.26	First60=0.00	PredHel=0	Topology=o	_	_	_
EG.1430	HG328391.1	12607975	12635691	+	3	EG.1430.1|EG.1430.2|EG.1430.3|	gene1398	22.6866	smm:Smp_150880	30	240	2e-65	hypothetical protein					EG.1430|m.1677	739	cytoplasmic	0.56	len=738	ExpAA=0.07	First60=0.03	PredHel=0	Topology=o	_	_	_
EG.1431	HG328391.1	12635710	12635978	-	1	EG.1431.1|	gene1399	798.551	smm:Smp_053700	70	113	1e-32	hypothetical protein ; K00418 ubiquinol-cytochrome c reductase subunit 8 [EC:1.10.2.2]	|Human Diseases; Neurodegenerative Diseases; Alzheimer's disease [PATH:ko05010-Map:ko05010];|Human Diseases; Neurodegenerative Diseases; Huntington's disease [PATH:ko05016-Map:ko05016];|Human Diseases; Neurodegenerative Diseases; Parkinson's disease [PATH:ko05012-Map:ko05012];|Metabolism; Energy Metabolism; Oxidative phosphorylation [PATH:ko00190-Map:ko00190];|Organismal Systems; Circulatory Syst…		catalytic activity|transporter activity
EG.1432	HG328391.1	12636247	12637032	+	1	EG.1432.1|	_	31.0832
EG.1433	HG328391.1	12636287	12650249	-	3	EG.1433.1|EG.1433.2|EG.1433.3|	gene1400	9.91928	gga:418359	37	606	0	WDR52; WD repeat domain 52			binding		EG.1433|m.1678	460	nuclear	0.58	len=459	ExpAA=0.00	First60=0.00	PredHel=0	Topology=o	_	_	_
EG.1434	HG328391.1	12655473	12657900	-	3	EG.1434.1|EG.1434.2|EG.1434.3|	gene1401	34.6668	smm:Smp_055770.2	60	196	2e-61	protein phosphatase pp2a regulatory subunit B		cell|cell part|macromolecular complex	binding|enzyme regulator activity	biological regulation|cellular process|pigmentation	EG.1434|m.1680	570	nuclear	0.65	len=569	ExpAA=21.74	First60=0.00	PredHel=1	Topology=o523-545i	_	_	_
EG.1435	HG328391.1	12659012	12661373	+	2	EG.1435.1|EG.1435.2|	gene1402	32.7462	xla:100037188	26	101	7e-21	wdr74; WD repeat domain 74			binding		EG.1435|m.1681	347	nuclear	0.86	len=346	ExpAA=0.11	First60=0.01	PredHel=0	Topology=o	_	_	_
EG.1436	HG328391.1	12661028	12669632	-	3	EG.1436.1|EG.1436.2|EG.1436.3|	gene1403	21.0578	smm:Smp_045400	31	247	6e-71	hypothetical protein					EG.1436|m.1682	547	cytoplasmic	0.53	len=546	ExpAA=22.90	First60=0.00	PredHel=1	Topology=o522-544i	_	_	_
EG.1437	HG328391.1	12670486	12674956	-	4	EG.1437.1|EG.1437.2|EG.1437.3|EG.1437.4|	_	9.92671	dre:100007472	22	117	5e-25	NY-REN-58 antigen-like					EG.1437|m.1685	332	cytoplasmic	0.82	len=331	ExpAA=0.00	First60=0.00	PredHel=0	Topology=o	_	_	_
EG.1438	HG328391.1	12675100	12675949	+	4	EG.1438.1|EG.1438.2|EG.1438.3|EG.1438.4|	gene1405	15.0277	nve:NEMVE_v1g237969	44	84.7	3e-18	hypothetical protein			binding		EG.1438|m.1687	132	cytoplasmic	0.89	len=131	ExpAA=0.01	First60=0.00	PredHel=0	Topology=o	_	_	_
EG.1439	HG328391.1	12675861	12679748	-	1	EG.1439.1|	_	46.3662	phu:Phum_PHUM399910	30	79.3	3e-14	hypothetical protein					EG.1439|m.1689	236	extracellular	0.6	len=235	ExpAA=0.00	First60=0.00	PredHel=0	Topology=o	_	_	_
EG.144	HG328391.1	1508688	1510728	+	1	EG.144.1|	gene135	2.46492										EG.144|m.1691	669	cytoplasmic	0.81	len=668	ExpAA=0.22	First60=0.00	PredHel=0	Topology=o	_	_	_
EG.1440	HG328391.1	12680944	12681655	+	1	EG.1440.1|	_	27.9665
EG.1441	HG328391.1	12681978	12683023	-	2	EG.1441.1|EG.1441.2|	gene1407	60.8648	smm:Smp_088620	39	107	3e-27	protease					EG.1441|m.1692	223	plasma membrane	0.35	len=222	ExpAA=21.85	First60=19.73	PredHel=0	Topology=o	1	18	0.507
EG.1442	HG328391.1	12684514	12699702	+	3	EG.1442.1|EG.1442.2|EG.1442.3|	gene1408	97.562	smm:Smp_144930	28	423	1e-124	hypothetical protein ; K11373 elongator complex protein 1	|Genetic Information Processing; Replication and Repair; Chromosome [BR:ko03036];|				EG.1442|m.1693	1341	plasma membrane	0.26	len=1340	ExpAA=8.59	First60=0.01	PredHel=0	Topology=o	_	_	_
EG.1443	HG328391.1	12700504	12701603	-	2	EG.1443.1|EG.1443.2|	gene1409	186.48	smm:Smp_041830	41	119	2e-32	small membrane protein related					EG.1443|m.1696	109	cytoplasmic	0.48	len=108	ExpAA=42.47	First60=16.49	PredHel=2	Topology=i44-66o81-98i	_	_	_
EG.1444	HG328391.1	12702984	12719397	-	2	EG.1444.1|EG.1444.2|	gene1410	31.3775	smm:Smp_126860	30	254	6e-71	rab-gap/tbc-related					EG.1444|m.1697	621	cytoplasmic	0.52	len=620	ExpAA=0.34	First60=0.00	PredHel=0	Topology=o	_	_	_
EG.1445	HG328391.1	12719673	12720164	+	1	EG.1445.1|	gene1411	33.2466	bfo:BRAFLDRAFT_249141	45	75.9	1e-15	hypothetical protein					EG.1445|m.1699	164	cytoplasmic	0.54	len=163	ExpAA=0.00	First60=0.00	PredHel=0	Topology=o	_	_	_
EG.1446	HG328391.1	12726472	12728140	-	2	EG.1446.1|EG.1446.2|	_	26.7617
EG.1447	HG328391.1	12732830	12733536	-	1	EG.1447.1|	_	2.43602	api:100161329	26	81.6	2e-15	similar to monocarboxylate transporter					EG.1447|m.1700	144	extracellular	0.68	len=143	ExpAA=75.39	First60=24.32	PredHel=3	Topology=i23-45o65-87i94-116o	_	_	_
EG.1448	HG328391.1	12735400	12736116	-	1	EG.1448.1|	_	2.71066										EG.1448|m.1701	207	extracellular	0.33	len=206	ExpAA=59.85	First60=42.31	PredHel=3	Topology=o10-29i36-58o73-92i	_	_	_
EG.1449	HG328391.1	12736276	12739813	+	2	EG.1449.1|EG.1449.2|	_	11.7561
EG.145	HG328391.1	1512106	1513821	-	1	EG.145.1|	gene136	28.8957	smm:Smp_053800	32	124	1e-31	mitochondrial carrier protein					EG.145|m.1702	241	ER	0.36	len=240	ExpAA=5.73	First60=1.00	PredHel=0	Topology=o	_	_	_
EG.1450	HG328391.1	12738847	12740265	-	1	EG.1450.1|	_	6.97808
EG.1451	HG328391.1	12744947	12748929	+	1	EG.1451.1|	gene1414	1077.48	smm:Smp_008660.1	33	193	4e-56	gelsolin			binding	anatomical structure formation|biological regulation|cellular component biogenesis|cellular component organization|cellular process|metabolic process|multicellular organismal process|pigmentation	EG.1451|m.1703	365	cytoplasmic	0.69	len=364	ExpAA=0.00	First60=0.00	PredHel=0	Topology=o	_	_	_
EG.1452	HG328391.1	12749927	12754074	-	3	EG.1452.1|EG.1452.2|EG.1452.3|	_	5.8222	spu:583790	39	92.4	1e-18	similar to gelsolin
EG.1453	HG328391.1	12758498	12768882	+	3	EG.1453.1|EG.1453.2|EG.1453.3|	gene1416	474.174	smm:Smp_008660.1	55	389	1e-131	gelsolin			binding		EG.1453|m.1704	409	cytoplasmic	0.66	len=408	ExpAA=0.00	First60=0.00	PredHel=0	Topology=o	_	_	_
EG.1454	HG328391.1	12774238	12787479	+	5	EG.1454.1|EG.1454.2|EG.1454.3|EG.1454.4|EG.1454.5|	gene1417	17.43	smm:Smp_158900	39	316	2e-87	hypothetical protein					EG.1454|m.1706	410	cytoplasmic	0.82	len=409	ExpAA=0.08	First60=0.00	PredHel=0	Topology=o	_	_	_
EG.1455	HG328391.1	12788042	12789487	-	1	EG.1455.1|	_	4.26097
EG.1456	HG328391.1	12790618	12791397	.	1	EG.1456.1|	_	2.52293
EG.1457	HG328391.1	12793244	12793573	-	1	EG.1457.1|	gene1420	73.2456										EG.1457|m.1709	110	cytoplasmic	0.88	len=109	ExpAA=0.17	First60=0.13	PredHel=0	Topology=o	_	_	_
EG.1458	HG328391.1	12791594	12811441	+	2	EG.1458.1|EG.1458.2|	gene1419	1018.87										EG.1458|m.1710	177	cytoplasmic	0.88	len=176	ExpAA=0.03	First60=0.00	PredHel=0	Topology=o	_	_	_
EG.1459	HG328391.1	12814023	12814848	+	1	EG.1459.1|	gene1424	2.89729										EG.1459|m.1713	198	cytoplasmic	0.9	len=197	ExpAA=1.05	First60=0.00	PredHel=0	Topology=o	_	_	_
EG.146	HG328391.1	1521909	1526242	+	1	EG.146.1|	_	4.62302	bfo:BRAFLDRAFT_223065	46	76.6	4e-27	hypothetical protein; K08740 DNA mismatch repair protein MSH4	|Genetic Information Processing; Replication and Repair; DNA repair and recombination proteins [BR:ko03400];|		binding	cellular process|metabolic process|response to stimulus	EG.146|m.1714	415	cytoplasmic	0.77	len=414	ExpAA=0.00	First60=0.00	PredHel=0	Topology=o	_	_	_
EG.1460	HG328391.1	12798049	12811485	-	2	EG.1460.1|EG.1460.2|	gene1421	7.05631
EG.1461	HG328391.1	12848831	12857760	+	2	EG.1461.1|EG.1461.2|	gene1426	26.9436										EG.1461|m.1716	153	cytoplasmic	0.87	len=152	ExpAA=0.01	First60=0.00	PredHel=0	Topology=o	_	_	_
EG.1462	HG328391.1	12858432	12860853	-	2	EG.1462.1|EG.1462.2|	_	5.90203
EG.1463	HG328391.1	12862615	12865202	.	1	EG.1463.1|	_	3.18021
EG.1464	HG328391.1	12865850	12871011	-	3	EG.1464.1|EG.1464.2|EG.1464.3|	_	16.7147
EG.1465	HG328391.1	12886472	12888398	-	4	EG.1465.1|EG.1465.2|EG.1465.3|EG.1465.4|	gene1430	174.749	dre:447933	43	125	4e-35	uxt, zgc:101894; ubiquitously-expressed transcript
EG.1466	HG328391.1	12877884	12892457	+	8	EG.1466.1|EG.1466.2|EG.1466.3|EG.1466.4|EG.1466.5|EG.1466.6|EG.1466.7|EG.1466.8|	gene1429|gene1431	35.8545	ehi:EHI_059670	26	88.2	9e-16	Rab family GTPase					EG.1466|m.1719	276	cytoplasmic	0.8	len=275	ExpAA=1.84	First60=1.84	PredHel=0	Topology=o	_	_	_
EG.1467	HG328391.1	12892099	12899701	-	8	EG.1467.1|EG.1467.2|EG.1467.3|EG.1467.4|EG.1467.5|EG.1467.6|EG.1467.7|EG.1467.8|	gene1432|gene1433	94.0957	smm:Smp_035730	37	162	6e-47	fgf receptor activating protein					EG.1467|m.1720	181	cytoplasmic	0.89	len=180	ExpAA=0.00	First60=0.00	PredHel=0	Topology=o	_	_	_
EG.1468	HG328391.1	12901204	12901437	.	1	EG.1468.1|	_	4.79691
EG.1469	HG328391.1	12902709	12903773	+	2	EG.1469.1|EG.1469.2|	gene1434|gene1435	287.331
EG.147	HG328391.1	1527835	1528305	-	1	EG.147.1|	gene138	244.022	smm:Smp_092380	90	291	1e-101	g10 protein homolog ; K12873 bud site selection protein 31	|Genetic Information Processing; Transcription; Spliceosome [BR:ko03041];|Genetic Information Processing; Transcription; Spliceosome [PATH:ko03040-Map:ko03040];|	cell|cell part|organelle			EG.147|m.1722	145	cytoplasmic	0.9	len=144	ExpAA=0.00	First60=0.00	PredHel=0	Topology=o	_	_	_
EG.1470	HG328391.1	12903772	12922995	-	4	EG.1470.1|EG.1470.2|EG.1470.3|EG.1470.4|	_	50.3592	smm:Smp_172540	36	640	0	hypothetical protein			binding		EG.1470|m.1723	437	nuclear	0.64	len=436	ExpAA=0.05	First60=0.02	PredHel=0	Topology=o	_	_	_
EG.1471	HG328391.1	12924016	12924217	.	1	EG.1471.1|	_	18.9089
EG.1472	HG328391.1	12924268	12946148	+	1	EG.1472.1|	gene1437	21.629	smm:Smp_164720	28	212	2e-54	zinc finger protein			binding|catalytic activity	cellular process|metabolic process	EG.1472|m.1725	830	nuclear	0.81	len=829	ExpAA=0.00	First60=0.00	PredHel=0	Topology=o	_	_	_
EG.1473	HG328391.1	12950324	12950614	.	1	EG.1473.1|	_	2.5495
EG.1474	HG328391.1	12964866	12971320	-	3	EG.1474.1|EG.1474.2|EG.1474.3|	gene1438	33.9144	smm:Smp_164730	36	282	7e-87	growth hormone secretagogue receptor		cell|cell part	molecular transducer activity	biological regulation|cellular process|pigmentation
EG.1475	HG328391.1	12984445	13000917	+	6	EG.1475.1|EG.1475.2|EG.1475.3|EG.1475.4|EG.1475.5|EG.1475.6|	gene1439	44.6766	smm:Smp_145170	53	321	1e-100	tbc1 domain family member					EG.1475|m.1728	462	cytoplasmic	0.49	len=461	ExpAA=2.28	First60=0.00	PredHel=0	Topology=o	_	_	_
EG.1476	HG328391.1	13005039	13013392	-	3	EG.1476.1|EG.1476.2|EG.1476.3|	gene1440	153.312	smm:Smp_145180	39	236	2e-84	rab GDP/GTP exchange factor			binding		EG.1476|m.1730	246	mitochondrial	0.48	len=245	ExpAA=0.06	First60=0.02	PredHel=0	Topology=o	_	_	_
EG.1477	HG328391.1	13019205	13019616	+	1	EG.1477.1|	_	1.96388
EG.1478	HG328391.1	13019817	13029083	+	1	EG.1478.1|	_	51.3721	smm:Smp_094570	27	265	2e-73	hypothetical protein ; K14552 NET1-associated nuclear protein 1 (U3 small nucleolar RNA-associated protein 17)	|Genetic Information Processing; Translation; Ribosome Biogenesis [BR:ko03009];|Genetic Information Processing; Translation; Ribosome biogenesis in eukaryotes [PATH:ko03008-Map:ko03008];|		binding		EG.1478|m.1732	817	extracellular	0.39	len=816	ExpAA=5.89	First60=5.82	PredHel=0	Topology=o	1	29	0.653
EG.1479	HG328391.1	13033571	13034211	+	2	EG.1479.1|EG.1479.2|	gene1443	26.7304	yli:YALI0B11770g	46	93.2	4e-21	YALI0B11770p					EG.1479|m.1735	119	cytoplasmic	0.59	len=118	ExpAA=0.00	First60=0.00	PredHel=0	Topology=o	_	_	_
EG.148	HG328391.1	1528834	1529088	-	1	EG.148.1|	gene139	6.72463
EG.1480	HG328391.1	13035963	13036738	.	1	EG.1480.1|	_	1.20943
EG.1481	HG328391.1	13044601	13055024	-	6	EG.1481.1|EG.1481.2|EG.1481.3|EG.1481.4|EG.1481.5|EG.1481.6|	_	25.1713
EG.1482	HG328391.1	13056406	13063014	+	2	EG.1482.1|EG.1482.2|	gene1444	7.6976	smm:Smp_141570	42	330	1e-101	twik family of potassium channels-related		cell|cell part	transporter activity		EG.1482|m.1736	555	plasma membrane	0.41	len=554	ExpAA=131.69	First60=10.85	PredHel=6	Topology=i50-72o152-174i186-208o293-315i328-345o355-377i	_	_	_
EG.1483	HG328391.1	13063941	13070243	-	1	EG.1483.1|	gene1445	64.194	smm:Smp_093450	38	371	1e-119	hepatocellular carcinoma-associated antigen ; K14557 U3 small nucleolar RNA-associated protein 6	|Genetic Information Processing; Translation; Ribosome Biogenesis [BR:ko03009];|Genetic Information Processing; Translation; Ribosome biogenesis in eukaryotes [PATH:ko03008-Map:ko03008];|				EG.1483|m.1737	577	nuclear	0.8	len=576	ExpAA=0.62	First60=0.18	PredHel=0	Topology=o	_	_	_
EG.1484	HG328391.1	13072254	13080849	+	4	EG.1484.1|EG.1484.2|EG.1484.3|EG.1484.4|	gene1446	58.9189	dmo:Dmoj_GI14732	43	274	1e-87	GI14732 gene product from transcript GI14732-RA		cell|cell part|organelle|organelle part	transporter activity	establishment of localization|localization	EG.1484|m.1739	346	ER	0.31	len=345	ExpAA=180.19	First60=21.03	PredHel=9	Topology=o4-23i79-101o106-128i135-154o169-191i198-220o235-257i262-284o288-310i	1	25	0.786
EG.1485	HG328391.1	13081185	13085358	+	1	EG.1485.1|	_	34.7684	smm:Smp_008610	39	271	5e-86	deoxyribonuclease II-related ; K01158 deoxyribonuclease II [EC:3.1.22.1]	|Cellular Processes; Transport and Catabolism; Lysosome [PATH:ko04142-Map:ko04142];|		catalytic activity	cellular process|metabolic process	EG.1485|m.1740	373	lysosomal	0.26	len=372	ExpAA=13.74	First60=13.70	PredHel=1	Topology=i13-35o	_	_	_
EG.1486	HG328391.1	13087156	13089840	-	3	EG.1486.1|EG.1486.2|EG.1486.3|	gene1448	17.2295	tad:TRIADDRAFT_51419	33	87.8	6e-20	hypothetical protein					EG.1486|m.1741	156	cytoplasmic	0.67	len=155	ExpAA=0.02	First60=0.00	PredHel=0	Topology=o	_	_	_
EG.1487	HG328391.1	13090140	13094601	+	1	EG.1487.1|	gene1449	82.9247	smm:Smp_023230	50	260	3e-84	yip1 interacting factor homolog (yif1 protein)					EG.1487|m.1742	338	lysosomal	0.39	len=337	ExpAA=119.82	First60=6.05	PredHel=5	Topology=i128-150o175-197i209-231o246-268i303-325o	_	_	_
EG.1488	HG328391.1	13103357	13125502	-	3	EG.1488.1|EG.1488.2|EG.1488.3|	gene1450	35.3114	smm:Smp_008920	40	125	2e-29	hypothetical protein					EG.1488|m.1743	501	mitochondrial	0.75	len=500	ExpAA=67.45	First60=0.00	PredHel=1	Topology=o272-294i	_	_	_
EG.1489	HG328391.1	13139079	13159676	-	1	EG.1489.1|	gene1451	38.5397	smm:Smp_126910	46	731	0	hypothetical protein ; K14558 periodic tryptophan protein 2	|Genetic Information Processing; Translation; Ribosome Biogenesis [BR:ko03009];|Genetic Information Processing; Translation; Ribosome biogenesis in eukaryotes [PATH:ko03008-Map:ko03008];|		binding		EG.1489|m.1746	897	nuclear	0.95	len=896	ExpAA=0.02	First60=0.00	PredHel=0	Topology=o	_	_	_
EG.149	HG328391.1	1531815	1536665	-	2	EG.149.1|EG.149.2|	gene140	3.4116	dpe:Dper_GL22548	36	174	2e-49	GL22548 gene product from transcript GL22548-RA; K01077 alkaline phosphatase [EC:3.1.3.1]	|Environmental Information Processing; Signal Transduction; Two-component system [PATH:ko02020-Map:ko02020];|Metabolism; Metabolism of Cofactors and Vitamins; Folate biosynthesis [PATH:ko00790-Map:ko00790];|Metabolism; Xenobiotics Biodegradation and Metabolism; Aminobenzoate degradation [PATH:ko00627-Map:ko00627];|		catalytic activity	metabolic process	EG.149|m.1749	326	cytoplasmic	0.83	len=325	ExpAA=18.57	First60=0.00	PredHel=1	Topology=o300-322i	_	_	_
EG.1490	HG328391.1	13163419	13165143	+	1	EG.1490.1|	_	1049.65	cin:100182743	97	914	0	similar to predicted protein; K07374 tubulin alpha	|Cellular Processes; Cell Communication; Gap junction [PATH:ko04540-Map:ko04540];|Cellular Processes; Cell Motility; Cytoskeleton proteins [BR:ko04812];|Cellular Processes; Transport and Catabolism; Phagosome [PATH:ko04145-Map:ko04145];|Human Diseases; Infectious Diseases; Pathogenic Escherichia coli infection [PATH:ko05130-Map:ko05130];|	cell|cell part|macromolecular complex|organelle|organelle part	binding|catalytic activity|structural molecule activity	anatomical structure formation|cellular component biogenesis|cellular component organization|cellular process	EG.1490|m.1750	471	ER	0.38	len=470	ExpAA=0.18	First60=0.00	PredHel=0	Topology=o	1	16	0.587
EG.1491	HG328391.1	13166097	13167117	+	1	EG.1491.1|	_	1.74912
EG.1492	HG328391.1	13169264	13173737	+	2	EG.1492.1|EG.1492.2|	gene1453	128.173	smm:Smp_093840	38	161	2e-43	trispanning orphan receptor; TORE		cell|cell part			EG.1492|m.1753	474	extracellular	0.26	len=473	ExpAA=106.31	First60=22.80	PredHel=4	Topology=i21-43o176-198i205-227o260-282i	_	_	_
EG.1493	HG328391.1	13178829	13180817	-	2	EG.1493.1|EG.1493.2|	gene1455	77.5132	smm:Smp_068420	82	184	1e-57	small nuclear ribonucleoprotein SM-D3 ; K11088 small nuclear ribonucleoprotein D3	|Genetic Information Processing; Replication and Repair; DNA replication proteins [BR:ko03032];|Genetic Information Processing; Transcription; Spliceosome [BR:ko03041];|Genetic Information Processing; Transcription; Spliceosome [PATH:ko03040-Map:ko03040];|Human Diseases; Immune System Diseases; Systemic lupus erythematosus [PATH:ko05322-Map:ko05322];|			cellular process|metabolic process	EG.1493|m.1754	259	nuclear	0.7	len=258	ExpAA=1.90	First60=0.00	PredHel=0	Topology=o	_	_	_
EG.1494	HG328391.1	13182040	13183302	+	2	EG.1494.1|EG.1494.2|	gene1456	863.15	smm:Smp_055210	49	157	1e-46	microsomal glutathione s-transferase ; K00799 glutathione S-transferase [EC:2.5.1.18]	|Metabolism; Metabolism of Other Amino Acids; Glutathione metabolism [PATH:ko00480-Map:ko00480];|Metabolism; Xenobiotics Biodegradation and Metabolism; Drug metabolism - cytochrome P450 [PATH:ko00982-Map:ko00982];|Metabolism; Xenobiotics Biodegradation and Metabolism; Metabolism of xenobiotics by cytochrome P450 [PATH:ko00980-Map:ko00980];|				EG.1494|m.1755	176	peroxisomal	0.32	len=175	ExpAA=69.92	First60=21.94	PredHel=3	Topology=o20-42i86-108o128-150i	_	_	_
EG.1495	HG328391.1	13198256	13225698	-	3	EG.1495.1|EG.1495.2|EG.1495.3|	gene1458|gene1459	22.6261	smm:Smp_055240	32	471	1e-144	cadherin		cell|cell part	binding	biological adhesion|cellular process	EG.1495|m.1756	883	plasma membrane	0.51	len=882	ExpAA=16.89	First60=16.87	PredHel=0	Topology=o	_	_	_
EG.1496	HG328391.1	13247963	13265505	-	3	EG.1496.1|EG.1496.2|EG.1496.3|	gene1460	6.33173	smm:Smp_062970	48	1225	0	hypothetical protein			binding		EG.1496|m.1757	1249	nuclear	0.75	len=1248	ExpAA=1.53	First60=1.47	PredHel=0	Topology=o	_	_	_
EG.1497	HG328391.1	13266808	13273641	+	2	EG.1497.1|EG.1497.2|	_	6.88583	smm:Smp_143380	41	521	1e-174	DNA mismatch repair protein PMS2 ; K10858 DNA mismatch repair protein PMS2	|Genetic Information Processing; Replication and Repair; DNA repair and recombination proteins [BR:ko03400];|Genetic Information Processing; Replication and Repair; Mismatch repair [PATH:ko03430-Map:ko03430];|	cell|cell part|macromolecular complex	binding	cellular process|metabolic process|response to stimulus	EG.1497|m.1758	474	nuclear	0.67	len=473	ExpAA=1.79	First60=1.77	PredHel=0	Topology=o	_	_	_
EG.1498	HG328391.1	13274764	13318265	-	4	EG.1498.1|EG.1498.2|EG.1498.3|EG.1498.4|	gene1462	28.1813	smm:Smp_143650	46	1920	0	midasin (midas-containing protein) ; K14572 midasin	|Genetic Information Processing; Translation; Ribosome Biogenesis [BR:ko03009];|Genetic Information Processing; Translation; Ribosome biogenesis in eukaryotes [PATH:ko03008-Map:ko03008];|		binding|catalytic activity		EG.1498|m.1762	1164	nuclear	0.87	len=1163	ExpAA=0.04	First60=0.01	PredHel=0	Topology=o	_	_	_
EG.1499	HG328391.1	13319358	13320681	-	3	EG.1499.1|EG.1499.2|EG.1499.3|	gene1464	1238.96	smm:Smp_177210	67	401	1e-140	60S ribosomal protein L7a		cell|cell part|macromolecular complex		cellular component biogenesis|cellular process
EG.15	HG328391.1	260612	262731	+	1	EG.15.1|	_	2.66519										EG.15|m.1768	115	cytoplasmic	0.94	len=114	ExpAA=0.00	First60=0.00	PredHel=0	Topology=i	_	_	_
EG.150	HG328391.1	1544455	1588579	+	2	EG.150.1|EG.150.2|	gene142	35.8271	smm:Smp_148410	34	1346	0	hypothetical protein			binding		EG.150|m.1769	2458	ER	0.53	len=2457	ExpAA=0.37	First60=0.08	PredHel=0	Topology=o	1	20	0.746
EG.1500	HG328391.1	13321648	13323312	+	3	EG.1500.1|EG.1500.2|EG.1500.3|	gene1465	389.348	gga:418003	46	294	8e-95	ST13; suppression of tumorigenicity 13 (colon carcinoma) (Hsp70 interacting protein); K09560 suppressor of tumorigenicity protein 13	|Genetic Information Processing; Folding, Sorting and Degradation; Chaperones and folding catalysts [BR:ko03110];|		binding		EG.1500|m.1774	399	nuclear	0.65	len=398	ExpAA=0.02	First60=0.00	PredHel=0	Topology=o	_	_	_
EG.1501	HG328391.1	13324483	13326897	-	1	EG.1501.1|	gene1466	1.08837										EG.1501|m.1776	501	cytoplasmic	0.58	len=500	ExpAA=0.00	First60=0.00	PredHel=0	Topology=o	_	_	_
EG.1502	HG328391.1	13329831	13330948	.	1	EG.1502.1|	_	0.615445
EG.1503	HG328391.1	13333022	13338059	-	1	EG.1503.1|	gene1467	94.8689	bfo:BRAFLDRAFT_113892	29	140	2e-37	hypothetical protein; K11205 glutamate--cysteine ligase regulatory subunit	|Metabolism; Metabolism of Other Amino Acids; Glutathione metabolism [PATH:ko00480-Map:ko00480];|				EG.1503|m.1778	301	cytoplasmic	0.71	len=300	ExpAA=0.00	First60=0.00	PredHel=0	Topology=o	_	_	_
EG.1504	HG328391.1	13340687	13341076	-	1	EG.1504.1|	gene1468	954.971	smm:Smp_089430	89	237	3e-80	ubiquitin (ribosomal protein L40) ; K02927 large subunit ribosomal protein L40e	|Genetic Information Processing; Translation; Ribosome [BR:ko03011];|Genetic Information Processing; Translation; Ribosome [PATH:ko03010-Map:ko03010];|	cell|cell part|macromolecular complex|organelle	binding|structural molecule activity	cellular process|metabolic process	EG.1504|m.1780	130	cytoplasmic	0.69	len=129	ExpAA=0.00	First60=0.00	PredHel=0	Topology=o	_	_	_
EG.1505	HG328391.1	13342070	13347602	+	3	EG.1505.1|EG.1505.2|EG.1505.3|	gene1469|gene1470	171.22	smm:Smp_024390.1	43	138	3e-40	microsomal signal peptidase 25 kD subunit		cell|cell part|macromolecular complex|organelle|organelle part	catalytic activity	cellular process|metabolic process	EG.1505|m.1781	368	nuclear	0.64	len=367	ExpAA=0.01	First60=0.01	PredHel=0	Topology=o	_	_	_
EG.1506	HG328391.1	13357401	13357631	.	1	EG.1506.1|	_	18.7965
EG.1507	HG328391.1	13358718	13361582	-	2	EG.1507.1|EG.1507.2|	gene1471	26.5159	smm:Smp_004590	31	278	2e-82	hypothetical protein					EG.1507|m.1782	539	extracellular	0.43	len=538	ExpAA=0.01	First60=0.01	PredHel=0	Topology=o	1	18	0.51
EG.1508	HG328391.1	13362098	13362674	.	1	EG.1508.1|	_	7.61442										EG.1508|m.1785	112	nuclear	0.48	len=111	ExpAA=0.06	First60=0.00	PredHel=0	Topology=o	_	_	_
EG.1509	HG328391.1	13367450	13368037	-	1	EG.1509.1|	_	1155.36	smm:Smp_085300	62	162	5e-50	60S ribosomal protein L22 ; K02891 large subunit ribosomal protein L22e	|Genetic Information Processing; Translation; Ribosome [BR:ko03011];|Genetic Information Processing; Translation; Ribosome [PATH:ko03010-Map:ko03010];|	cell|cell part|macromolecular complex|organelle	structural molecule activity	cellular process|metabolic process	EG.1509|m.1786	145	mitochondrial	0.56	len=144	ExpAA=0.01	First60=0.00	PredHel=0	Topology=o	1	16	0.541
EG.151	HG328391.1	1592856	1593877	+	1	EG.151.1|	gene143	3.26933	smm:Smp_063520	42	94.7	3e-20	irx-related			binding	biological regulation|cellular process|metabolic process|pigmentation	EG.151|m.1787	213	nuclear	0.35	len=212	ExpAA=0.01	First60=0.00	PredHel=0	Topology=o	_	_	_
EG.1510	HG328391.1	13363711	13367156	+	3	EG.1510.1|EG.1510.2|EG.1510.3|	_	11.5796								binding		EG.1510|m.1788	354	extracellular	0.32	len=353	ExpAA=22.20	First60=0.01	PredHel=1	Topology=o298-320i	_	_	_
EG.1511	HG328391.1	13370226	13370654	-	1	EG.1511.1|	_	1.9722
EG.1512	HG328391.1	13372797	13383360	-	4	EG.1512.1|EG.1512.2|EG.1512.3|EG.1512.4|	gene1474	31.6788	smm:Smp_151010	43	347	1e-110	monocarboxylate transporter		cell|cell part		cellular process|establishment of localization|localization	EG.1512|m.1790	530	plasma membrane	0.37	len=529	ExpAA=244.94	First60=30.62	PredHel=11	Topology=i13-30o45-67i80-102o112-134i139-161o171-193i230-252o267-289i309-331o359-381i394-416o	_	_	_
EG.1513	HG328391.1	13384619	13389965	+	5	EG.1513.1|EG.1513.2|EG.1513.3|EG.1513.4|EG.1513.5|	gene1475	126.773	smm:Smp_043200	46	452	1e-152	serine/threonine-protein kinase rio2 (rio kinase 2) ; K07179 RIO kinase 2 [EC:2.7.11.1]	|Genetic Information Processing; Translation; Ribosome Biogenesis [BR:ko03009];|Genetic Information Processing; Translation; Ribosome biogenesis in eukaryotes [PATH:ko03008-Map:ko03008];|Metabolism; Enzyme Families; Protein kinases [BR:ko01001];|		binding|catalytic activity	cellular process|metabolic process	EG.1513|m.1791	336	nuclear	0.83	len=335	ExpAA=0.01	First60=0.00	PredHel=0	Topology=o	_	_	_
EG.1514	HG328391.1	13389871	13391401	-	2	EG.1514.1|EG.1514.2|	gene1476	35.4391										EG.1514|m.1793	167	cytoplasmic	0.86	len=166	ExpAA=0.00	First60=0.00	PredHel=0	Topology=o	_	_	_
EG.1515	HG328391.1	13405001	13413313	+	2	EG.1515.1|EG.1515.2|	gene1477	8.31139	smm:Smp_166440	37	370	1e-111	cadherin		cell|cell part	binding	biological adhesion|cellular process	EG.1515|m.1795	1009	plasma membrane	0.73	len=1008	ExpAA=25.29	First60=2.28	PredHel=1	Topology=o861-883i	1	25	0.845
EG.1516	HG328391.1	13434155	13438776	-	1	EG.1516.1|	gene1479	26.508	smm:Smp_009520	43	414	1e-136	glutamyl-tRNA synthetase 1 2 3 (glutamate--tRNA ligase 1 2 3) ; K01885 glutamyl-tRNA synthetase [EC:6.1.1.17]	|Genetic Information Processing; Translation; Aminoacyl-tRNA biosynthesis [PATH:ko00970-Map:ko00970];|Metabolism; Amino Acid Metabolism; Amino acid related enzymes [BR:ko01007];|Metabolism; Metabolism of Cofactors and Vitamins; Porphyrin and chlorophyll metabolism [PATH:ko00860-Map:ko00860];|	cell|cell part	binding|catalytic activity	cellular process|metabolic process	EG.1516|m.1797	539	mitochondrial	0.97	len=538	ExpAA=0.32	First60=0.32	PredHel=0	Topology=o	_	_	_
EG.1517	HG328391.1	13440533	13444034	+	1	EG.1517.1|	gene1480	0
EG.1518	HG328391.1	13457690	13484595	-	2	EG.1518.1|EG.1518.2|	gene1481	13.0766	smm:Smp_142500	33	367	1e-112	hypothetical protein		extracellular region	binding|enzyme regulator activity		EG.1518|m.1798	850	plasma membrane	0.32	len=849	ExpAA=7.21	First60=7.21	PredHel=0	Topology=o	1	29	0.828
EG.1519	HG328391.1	13484797	13485201	.	1	EG.1519.1|	_	2.86907
EG.152	HG328391.1	1596991	1605836	+	2	EG.152.1|EG.152.2|	gene144	32.1162	smm:Smp_139850	35	224	9e-65	hypothetical protein			binding|catalytic activity	metabolic process	EG.152|m.1801	702	mitochondrial	0.63	len=701	ExpAA=22.95	First60=0.00	PredHel=1	Topology=i204-226o	_	_	_
EG.1520	HG328391.1	13547281	13550950	-	1	EG.1520.1|	gene1484	24.4676										EG.1520|m.1802	519	nuclear	0.46	len=518	ExpAA=7.66	First60=0.00	PredHel=0	Topology=o	_	_	_
EG.1521	HG328391.1	13551580	13561455	+	2	EG.1521.1|EG.1521.2|	gene1485	24.1359	smm:Smp_137650	31	555	1e-176	hypothetical protein ; K14288 exportin-T	|Genetic Information Processing; Translation; RNA transport [PATH:ko03013-Map:ko03013];|		binding		EG.1521|m.1804	1097	mitochondrial	0.72	len=1096	ExpAA=3.52	First60=0.00	PredHel=0	Topology=o	_	_	_
EG.1522	HG328391.1	13559701	13564708	-	5	EG.1522.1|EG.1522.2|EG.1522.3|EG.1522.4|EG.1522.5|	_	43.4373	cfa:478726	52	281	1e-89	SIRT5; sirtuin 5; K11415 NAD-dependent deacetylase sirtuin 5 [EC:3.5.1.-]	|Genetic Information Processing; Replication and Repair; Chromosome [BR:ko03036];|		binding		EG.1522|m.1808	174	cytoplasmic	0.77	len=173	ExpAA=1.44	First60=0.00	PredHel=0	Topology=o	_	_	_
EG.1523	HG328391.1	13565666	13565857	+	1	EG.1523.1|	gene1486	402.973
EG.1524	HG328391.1	13565800	13566083	-	1	EG.1524.1|	_	10.1919
EG.1525	HG328391.1	13567924	13569583	+	2	EG.1525.1|EG.1525.2|	_	8.83667
EG.1526	HG328391.1	13573212	13574324	+	1	EG.1526.1|	gene1489	11.1405	smm:Smp_086190	34	177	3e-50	progestin and adipoq receptor family member VI		cell|cell part			EG.1526|m.1810	371	mitochondrial	0.79	len=370	ExpAA=148.76	First60=0.00	PredHel=6	Topology=o122-144i151-173o188-210i223-242o262-281i338-360o	_	_	_
EG.1527	HG328391.1	13574692	13590970	+	2	EG.1527.1|EG.1527.2|	gene1490	6.47778	tca:659515	34	240	2e-71	similar to CG6796-PA; K01893 asparaginyl-tRNA synthetase [EC:6.1.1.22]	|Genetic Information Processing; Translation; Aminoacyl-tRNA biosynthesis [PATH:ko00970-Map:ko00970];|Metabolism; Amino Acid Metabolism; Amino acid related enzymes [BR:ko01007];|	cell|cell part	binding|catalytic activity	cellular process|metabolic process	EG.1527|m.1811	310	mitochondrial	0.94	len=309	ExpAA=0.00	First60=0.00	PredHel=0	Topology=o	_	_	_
EG.1528	HG328391.1	13595166	13596071	+	1	EG.1528.1|	gene1491	3.17276	mmu:66758	31	115	1e-27	Zfp474, 4933409D10Rik, Znf474; zinc finger protein 474					EG.1528|m.1813	302	cytoplasmic	0.58	len=301	ExpAA=0.00	First60=0.00	PredHel=0	Topology=o	_	_	_
EG.1529	HG328391.1	13596310	13598586	-	2	EG.1529.1|EG.1529.2|	gene1492|gene1493	116.642	smm:Smp_086450.2	48	347	1e-115	pseudouridylate synthase			binding|catalytic activity	cellular process|metabolic process
EG.153	HG328391.1	1606695	1610345	+	2	EG.153.1|EG.153.2|	gene145	10.2058										EG.153|m.1817	292	cytoplasmic	0.68	len=291	ExpAA=3.04	First60=2.13	PredHel=0	Topology=o	_	_	_
EG.1530	HG328391.1	13599812	13617638	-	4	EG.1530.1|EG.1530.2|EG.1530.3|EG.1530.4|	gene1494|gene1495|gene1496	31.9756	smm:Smp_175210	77	172	4e-55	enhancer of rudimentary protein			binding	biological regulation|cellular process|metabolic process|pigmentation	EG.1530|m.1820	1012	plasma membrane	0.25	len=1011	ExpAA=187.42	First60=18.08	PredHel=8	Topology=o41-63i416-447o462-484i497-519o578-600i613-635o650-672i684-706o	_	_	_
EG.1531	HG328391.1	13619778	13628839	-	1	EG.1531.1|	gene1497	91.1482	smm:Smp_065110	37	496	1e-161	hypothetical protein			binding		EG.1531|m.1821	899	nuclear	0.49	len=898	ExpAA=44.23	First60=0.27	PredHel=2	Topology=o143-165i185-207o	_	_	_
EG.1532	HG328391.1	13655904	13656667	+	1	EG.1532.1|	_	1.76527
EG.1533	HG328391.1	13630877	13668970	-	6	EG.1533.1|EG.1533.2|EG.1533.3|EG.1533.4|EG.1533.5|EG.1533.6|	gene1498	35.2375	smm:Smp_020170	65	1760	0	high voltage-activated calcium channel Cav2A		cell|cell part|macromolecular complex	transporter activity	cellular process|establishment of localization|localization	EG.1533|m.1823	973	cytoplasmic	0.43	len=972	ExpAA=99.15	First60=21.07	PredHel=4	Topology=o39-61i92-114o190-212i271-293o	_	_	_
EG.1534	HG328391.1	13669162	13670507	.	1	EG.1534.1|	_	7.73883
EG.1535	HG328391.1	13682081	13682427	+	1	EG.1535.1|	_	4.40963
EG.1536	HG328391.1	13683429	13695856	-	4	EG.1536.1|EG.1536.2|EG.1536.3|EG.1536.4|	gene1499	456.09	smm:Smp_095620.1	42	216	2e-58	hypothetical protein		cell|cell part|organelle			EG.1536|m.1826	297	cytoplasmic	0.65	len=296	ExpAA=22.37	First60=0.00	PredHel=1	Topology=o226-248i	_	_	_
EG.1537	HG328391.1	13702137	13702391	+	1	EG.1537.1|	_	25.8962
EG.1538	HG328391.1	13702189	13721702	-	2	EG.1538.1|EG.1538.2|	_	71.2953	bmy:Bm1_46485	65	324	1e-105	MAP kinase sur-1; K04371 extracellular signal-regulated kinase 1/2 [EC:2.7.11.24]	|Cellular Processes; Cell Communication; Adherens junction [PATH:ko04520-Map:ko04520];|Cellular Processes; Cell Communication; Focal adhesion [PATH:ko04510-Map:ko04510];|Cellular Processes; Cell Communication; Gap junction [PATH:ko04540-Map:ko04540];|Cellular Processes; Cell Growth and Death; Oocyte meiosis [PATH:ko04114-Map:ko04114];|Cellular Processes; Cell Motility; Regulation of actin cytoske…		binding|catalytic activity|molecular transducer activity	cellular process|metabolic process	EG.1538|m.1829	259	ER	0.4	len=258	ExpAA=1.42	First60=1.38	PredHel=0	Topology=o	_	_	_
EG.1539	HG328391.1	13724012	13724793	+	2	EG.1539.1|EG.1539.2|	gene1502|gene1503	1043.38	ath:AT4G38680	63	100	7e-26	GRP2; GRP2 (GLYCINE RICH PROTEIN 2); double-stranded DNA binding / mRNA binding / nucleic acid binding / single-stranded DNA binding			binding
EG.154	HG328391.1	1614105	1619601	+	1	EG.154.1|	gene146	51.907										EG.154|m.1830	296	ER	0.42	len=295	ExpAA=7.27	First60=7.17	PredHel=0	Topology=o	1	22	0.785
EG.1540	HG328391.1	13726229	13730940	-	2	EG.1540.1|EG.1540.2|	gene1504	1.87474
EG.1541	HG328391.1	13731392	13731820	+	2	EG.1541.1|EG.1541.2|	gene1506	1797.7	spu:587717	60	63.2	2e-11	similar to RNA binding motif protein 4; K13187 RNA-binding protein 4	|Genetic Information Processing; Transcription; Spliceosome [BR:ko03041];|
EG.1542	HG328391.1	13731147	13731712	-	2	EG.1542.1|EG.1542.2|	gene1505	1371.88	cbr:CBG12875	48	87.4	8e-19	Cbr-glh-1; C. briggsae CBR-GLH-1 protein; K13982 probable ATP-dependent RNA helicase DDX4 [EC:3.6.4.13]	|Unclassified; Metabolism; Others|		binding
EG.1543	HG328391.1	13733706	13735643	+	3	EG.1543.1|EG.1543.2|EG.1543.3|	gene1507	69.3956	smm:Smp_066740	57	156	1e-43	mitochondrial 60S ribosomal protein L7/L12		cell|cell part|macromolecular complex|organelle|organelle part	structural molecule activity	biological regulation|cellular component organization|cellular process|metabolic process|pigmentation	EG.1543|m.1832	257	mitochondrial	0.98	len=256	ExpAA=0.02	First60=0.00	PredHel=0	Topology=o	_	_	_
EG.1544	HG328391.1	13735302	13735647	-	1	EG.1544.1|	_	108.17
EG.1545	HG328391.1	13736278	13737371	+	2	EG.1545.1|EG.1545.2|	_	42.8884	smm:Smp_027220	48	165	1e-47	hypothetical protein
EG.1546	HG328391.1	13737739	13737939	.	1	EG.1546.1|	_	6.44064
EG.1547	HG328391.1	13738717	13739682	+	1	EG.1547.1|	gene1509	12.9506	smm:Smp_135360	74	317	1e-108	serine/threonine protein kinase			binding|catalytic activity	cellular process|metabolic process	EG.1547|m.1833	222	cytoplasmic	0.85	len=221	ExpAA=0.08	First60=0.05	PredHel=0	Topology=o	_	_	_
EG.1548	HG328391.1	13739763	13740448	-	2	EG.1548.1|EG.1548.2|	gene1510	79.6963	smm:Smp_001640	56	68.6	8e-13	vacuolar ATP synthase subunit G
EG.1549	HG328391.1	13740630	13756159	+	3	EG.1549.1|EG.1549.2|EG.1549.3|	gene1511	175.788	smm:Smp_148510	62	494	1e-168	protein phosphatase 2C			binding|catalytic activity	cellular process|metabolic process	EG.1549|m.1835	472	cytoplasmic	0.83	len=471	ExpAA=0.00	First60=0.00	PredHel=0	Topology=o	_	_	_
EG.155	HG328391.1	1626235	1670971	+	3	EG.155.1|EG.155.2|EG.155.3|	gene147	25.0011	smm:Smp_151430	42	273	2e-78	hypothetical protein			binding|enzyme regulator activity	cellular process|establishment of localization|localization	EG.155|m.1838	1849	cytoplasmic	0.86	len=1848	ExpAA=0.01	First60=0.00	PredHel=0	Topology=o	_	_	_
EG.1550	HG328391.1	13756944	13757249	.	1	EG.1550.1|	_	45.1377	smm:Smp_164540	50	95.1	6e-22	cation-transporting atpase 13a1 (G-box binding protein) ; K01552 [EC:3.6.3.-]	|Unclassified; Metabolism; Others|				EG.1550|m.1840	102	plasma membrane	0.67	len=102	ExpAA=45.11	First60=22.04	PredHel=2	Topology=i37-59o69-91i	_	_	_
EG.1551	HG328391.1	13757310	13786546	+	3	EG.1551.1|EG.1551.2|EG.1551.3|	gene1512	52.5305	smm:Smp_164540	61	1203	0	cation-transporting atpase 13a1 (G-box binding protein) ; K01552 [EC:3.6.3.-]	|Unclassified; Metabolism; Others|	cell|cell part	binding|catalytic activity	establishment of localization|localization	EG.1551|m.1841	986	ER	0.4	len=985	ExpAA=173.47	First60=27.76	PredHel=8	Topology=o28-47i211-233o753-770i812-834o863-885i898-917o932-946i951-973o	_	_	_
EG.1552	HG328391.1	13791735	13792166	+	1	EG.1552.1|	gene1514	0.564034										EG.1552|m.1845	144	mitochondrial	0.55	len=143	ExpAA=2.70	First60=2.70	PredHel=0	Topology=o	_	_	_
EG.1553	HG328391.1	13801312	13809074	-	2	EG.1553.1|EG.1553.2|	_	31.6288	smm:Smp_173010	42	298	1e-94	dro/myosuppressin receptor		cell|cell part	molecular transducer activity	biological regulation|cellular process|pigmentation	EG.1553|m.1846	405	peroxisomal	0.3	len=404	ExpAA=158.06	First60=22.55	PredHel=7	Topology=o32-54i75-97o117-139i156-178o223-245i316-338o353-375i	_	_	_
EG.1554	HG328391.1	13822759	13839656	-	1	EG.1554.1|	_	24.2237	smm:Smp_172990	40	411	1e-120	hypothetical protein					EG.1554|m.1847	2431	cytoplasmic	0.91	len=2430	ExpAA=0.05	First60=0.00	PredHel=0	Topology=o	_	_	_
EG.1555	HG328391.1	13851336	13870251	+	3	EG.1555.1|EG.1555.2|EG.1555.3|	gene1518	26.9874	smm:Smp_175340.1	34	367	1e-115	ADAM17 peptidase (M12 family) ; K06059 disintegrin and metalloproteinase domain-containing protein 17 [EC:3.4.24.86]	|Environmental Information Processing; Signal Transduction; Notch signaling pathway [PATH:ko04330-Map:ko04330];|Environmental Information Processing; Signaling Molecules and Interaction; CAM ligands [BR:ko04516];|Environmental Information Processing; Signaling Molecules and Interaction; Cellular antigens [BR:ko04090];|Human Diseases; Infectious Diseases; Epithelial cell signaling in Helicobacter …		catalytic activity	metabolic process	EG.1555|m.1849	484	cytoplasmic	0.56	len=484	ExpAA=20.45	First60=0.00	PredHel=1	Topology=o407-429i	_	_	_
[truncated: 9,380 more rows]

## Sheet: Table S3
Table S3. Comprehensive information for E. multilocularis genes and transcripts identified in this study.
[truncated: 10,103 more rows]

## Sheet: Table S4
Table S4. Identified genes that underwent AS events in E. granulosus.
[truncated: 3,777 more rows]

[truncated: 4 more sheets: Table S5, Table S6, Table S7, Table S8]
